# Supplementary material for: Arbuscular Mycorrhiza Mediates Efficient Recycling From Soil to Plants of Nitrogen Bound in Chitin
Source: Front Microbiol. 2021 Feb 19;12:574060. doi: 10.3389/fmicb.2021.574060 (PMC7933022; doi:10.3389/fmicb.2021.574060)
Supplement: Supplementary Table 1 — Environmental conditions during Experiment 1. [file Table_1.XLSX]

## Sheet: meteodata
year	month	day	standard air temperature (daily mean)	standard air temperature (daily max)	standard air temperature (daily min)	direct sunshine (hours per day)	rainfall (mm per day)
2018	10	1	7.1	10.1	2.4	0.5	3.5
2018	10	2	8.9	11.1	6.1	0.4	0
2018	10	3	11.5	15.7	9	3.5	0.1
2018	10	4	10.6	17	4.9	10.3	0
2018	10	5	11.4	19.8	3.6	10.3	0
2018	10	6	12.9	20.7	3.9	8.4	0
2018	10	7	13.3	20.6	8.4	5.3	0
2018	10	8	10.8	15.6	8.7	3	0
2018	10	9	12	18.7	5.3	5.6	0
2018	10	10	15.3	24	5.3	7.6	0
2018	10	11	16.6	24.5	7.7	9.8	0
2018	10	12	14.4	23.8	7.5	9.8	0
2018	10	13	14.9	23.7	6.7	9.7	0
2018	10	14	16	23.8	8.1	9.7	0
2018	10	15	15	22.2	10.5	3.7	0
2018	10	16	12.2	20.3	6.2	9.5	0
2018	10	17	11.6	19.3	5.6	7.1	0
2018	10	18	12.2	18	5.2	7.6	0
2018	10	19	11.7	15.5	10.1	0	0
2018	10	20	10.5	14	8	1.8	0.1
2018	10	21	6.9	13.5	4.8	4.1	0
2018	10	22	8	15.2	-0.2	5.9	0.2
2018	10	23	8.8	10.6	4.7	0.4	4.6
2018	10	24	9.1	11.5	7.7	1.6	1.4
2018	10	25	12.3	14.1	7.9	0.3	0
2018	10	26	9.7	14.7	8.1	3.2	0.3
2018	10	27	7.8	9.5	6.9	0	3.5
2018	10	28	3.4	7.2	2.7	0	17.6
2018	10	29	6.5	8.2	2.8	0	0.2
2018	10	30	13.5	19.8	8	6.6	0
2018	10	31	9	15.1	2.6	8.3	0
2018	11	1	9.1	15.6	2.1	3.3	0
2018	11	2	8.5	12.4	3.6	2.2	6.1
2018	11	3	9.5	10.6	8.2	0	0.3
2018	11	4	11.8	13.3	8.9	0	0
2018	11	5	11	16	6.7	0.8	0
2018	11	6	11.1	17.2	5.3	8.3	0
2018	11	7	9.3	13.6	5.1	6	0
2018	11	8	10.6	13.8	9.1	1.8	0
2018	11	9	9.5	10.3	7	0	0
2018	11	10	9.2	10.4	8.2	0	0
2018	11	11	9.8	12.9	8	2.8	0
2018	11	12	9.3	11.2	6.2	0	0
2018	11	13	8.6	11.1	7	0.2	0
2018	11	14	5.4	11.3	3	8.6	0
2018	11	15	5	10.8	-0.7	7.9	0
2018	11	16	2.2	7.3	-3.7	6.3	0
2018	11	17	1.8	6.2	-1	8.2	0
2018	11	18	-0.5	4.5	-5.2	6.5	0.2
2018	11	19	0.3	3.2	-1.4	1.8	0.2
2018	11	20	0.4	2.4	-1	0	0.3
2018	11	21	1.6	2.6	0.4	0	0.1
2018	11	22	2.8	3.3	1.3	0	0
2018	11	23	4.3	5.2	2.8	0	0
2018	11	24	5.7	6.1	4.6	0	2.3
2018	11	25	3.3	6.1	2.3	0	0
2018	11	26	3.3	5.2	2.2	0	0

## Sheet: datalogger glasshouse
datum	čas	Lux	°C
2018-10-01	13:17:55	11905	23.2
2018-10-01	13:32:55	12217	22.4
2018-10-01	13:47:55	11491	22.5
2018-10-01	14:02:55	12039	22.5
2018-10-01	14:17:55	12315	22.8
2018-10-01	14:32:55	12469	23.2
2018-10-01	14:47:55	11667	23
2018-10-01	15:02:55	14444	23.2
2018-10-01	15:17:55	12442	24
2018-10-01	15:32:55	12113	23.8
2018-10-01	15:47:55	11795	24
2018-10-01	16:02:55	12289	24.1
2018-10-01	16:17:55	13092	24.5
2018-10-01	16:32:55	12261	24.5
2018-10-01	16:47:55	11837	24.8
2018-10-01	17:02:55	11747	24.7
2018-10-01	17:17:55	11326	24.5
2018-10-01	17:32:55	10737	24.1
2018-10-01	17:47:55	10479	24.2
2018-10-01	18:02:55	10612	23.8
2018-10-01	18:17:55	10232	23.6
2018-10-01	18:32:55	9976	23.3
2018-10-01	18:47:55	9951	23.1
2018-10-01	19:02:55	9793	23
2018-10-01	19:17:55	9911	22.8
2018-10-01	19:32:55	9992	22.7
2018-10-01	19:47:55	9971	22.7
2018-10-01	20:02:55	9958	22.8
2018-10-01	20:17:55	0	22.1
2018-10-01	20:32:55	0	20.9
2018-10-01	20:47:55	0	20.1
2018-10-01	21:02:55	0	19.4
2018-10-01	21:17:55	0	19.3
2018-10-01	21:32:55	0	24.1
2018-10-01	21:47:55	0	22.8
2018-10-01	22:02:55	0	21.1
2018-10-01	22:17:55	0	19.6
2018-10-01	22:32:55	0	18.6
2018-10-01	22:47:55	0	21.8
2018-10-01	23:02:55	0	23.7
2018-10-01	23:17:55	0	21.7
2018-10-01	23:32:55	0	20.3
2018-10-01	23:47:55	0	18.9
2018-10-02	00:02:55	0	20
2018-10-02	00:17:55	0	23.4
2018-10-02	00:32:55	0	21.6
2018-10-02	00:47:55	0	20.3
2018-10-02	01:02:55	0	19
2018-10-02	01:17:55	0	18.7
2018-10-02	01:32:55	0	23.2
2018-10-02	01:47:55	0	21.7
2018-10-02	02:02:55	0	20.8
2018-10-02	02:17:55	0	19.3
2018-10-02	02:32:55	0	18.3
2018-10-02	02:47:55	0	19.9
2018-10-02	03:02:55	0	23.5
2018-10-02	03:17:55	0	21.2
2018-10-02	03:32:55	0	20.1
2018-10-02	03:47:55	0	18.9
2018-10-02	04:02:55	0	18.8
2018-10-02	04:17:55	0	22.9
2018-10-02	04:32:55	0	21.5
2018-10-02	04:47:55	0	20.2
2018-10-02	05:02:55	0	18.8
2018-10-02	05:17:55	0	20.1
2018-10-02	05:32:55	0	23.4
2018-10-02	05:47:55	0	21.5
2018-10-02	06:02:55	0	20.1
2018-10-02	06:17:55	10107	19.7
2018-10-02	06:32:55	10059	19.8
2018-10-02	06:47:55	10200	19.8
2018-10-02	07:02:55	10147	20.1
2018-10-02	07:17:55	10281	20.1
2018-10-02	07:32:55	10448	20.3
2018-10-02	07:47:55	10920	20.5
2018-10-02	08:02:55	10849	20.7
2018-10-02	08:17:55	11255	20.8
2018-10-02	08:32:55	11684	21
2018-10-02	08:47:55	12148	21.4
2018-10-02	09:02:55	12432	21.7
2018-10-02	09:17:55	13196	22
2018-10-02	09:32:55	13510	22.8
2018-10-02	09:47:55	14846	23.5
2018-10-02	10:02:55	15834	24.5
2018-10-02	10:17:55	23937	24.1
2018-10-02	10:32:55	16496	24.6
2018-10-02	10:47:55	14101	23.9
2018-10-02	11:02:55	14370	22.8
2018-10-02	11:17:55	15205	25.1
2018-10-02	11:32:55	14116	25.9
2018-10-02	11:47:55	12959	22.7
2018-10-02	12:02:55	14282	25.8
2018-10-02	12:17:55	14774	23.5
2018-10-02	12:32:55	12905	23.7
2018-10-02	12:47:55	23359	25.9
2018-10-02	13:02:55	16864	24.1
2018-10-02	13:17:55	20164	23.6
2018-10-02	13:32:55	13378	25.6
2018-10-02	13:47:55	15355	23.6
2018-10-02	14:02:55	13523	22.8
2018-10-02	14:17:55	14742	24.7
2018-10-02	14:32:55	14449	26.1
2018-10-02	14:47:55	15498	25.7
2018-10-02	15:02:55	15789	23.9
2018-10-02	15:17:55	13147	23.4
2018-10-02	15:32:55	13282	26
2018-10-02	15:47:55	12948	24
2018-10-02	16:02:55	12394	25.1
2018-10-02	16:17:55	12823	25.4
2018-10-02	16:32:55	11678	25.4
2018-10-02	16:47:55	11243	25.1
2018-10-02	17:02:55	10718	24.5
2018-10-02	17:17:55	10752	24.3
2018-10-02	17:32:55	11137	24
2018-10-02	17:47:55	10412	23.7
2018-10-02	18:02:55	10097	23.3
2018-10-02	18:17:55	9837	22.8
2018-10-02	18:32:55	9711	22.7
2018-10-02	18:47:55	9556	22.4
2018-10-02	19:02:55	9647	22.2
2018-10-02	19:17:55	9830	22.2
2018-10-02	19:32:55	9777	22
2018-10-02	19:47:55	9769	22.1
2018-10-02	20:02:55	9904	22
2018-10-02	20:17:55	0	21.2
2018-10-02	20:32:55	0	20.1
2018-10-02	20:47:55	0	19.3
2018-10-02	21:02:55	0	19.8
2018-10-02	21:17:55	0	24.1
2018-10-02	21:32:55	0	23
2018-10-02	21:47:55	0	21.1
2018-10-02	22:02:55	0	19.8
2018-10-02	22:17:55	0	18.8
2018-10-02	22:32:55	0	21
2018-10-02	22:47:55	0	22.9
2018-10-02	23:02:55	0	21.8
2018-10-02	23:17:55	0	20.2
2018-10-02	23:32:55	0	19.1
2018-10-02	23:47:55	0	18.3
2018-10-03	00:02:55	0	20.1
2018-10-03	00:17:55	0	23.4
2018-10-03	00:32:55	0	22.1
2018-10-03	00:47:55	0	20.8
2018-10-03	01:02:55	0	19.4
2018-10-03	01:17:55	0	18.7
2018-10-03	01:32:55	0	22.1
2018-10-03	01:47:55	0	21.9
2018-10-03	02:02:55	0	21.2
2018-10-03	02:17:55	0	19.7
2018-10-03	02:32:55	0	18.5
2018-10-03	02:47:55	0	20.3
2018-10-03	03:02:55	0	23.6
2018-10-03	03:17:55	0	21.4
2018-10-03	03:32:55	0	20.4
2018-10-03	03:47:55	0	19.3
2018-10-03	04:02:55	0	18.2
2018-10-03	04:17:55	0	20.9
2018-10-03	04:32:55	0	23.3
2018-10-03	04:47:55	0	21.2
2018-10-03	05:02:55	0	20.6
2018-10-03	05:17:55	0	19.4
2018-10-03	05:32:55	0	18.5
2018-10-03	05:47:55	0	19.8
2018-10-03	06:02:55	0	22.7
2018-10-03	06:17:55	9988	22
2018-10-03	06:32:55	9995	21.6
2018-10-03	06:47:55	9917	21.6
2018-10-03	07:02:55	10165	21.4
2018-10-03	07:17:55	10259	21.5
2018-10-03	07:32:55	10225	21.6
2018-10-03	07:47:55	10729	21.7
2018-10-03	08:02:55	10427	21.8
2018-10-03	08:17:55	10741	21.9
2018-10-03	08:32:55	11105	22.3
2018-10-03	08:47:55	10848	22.7
2018-10-03	09:02:55	11282	22.9
2018-10-03	09:17:55	10803	22.3
2018-10-03	09:32:55	11846	22.1
2018-10-03	09:47:55	13681	22.6
2018-10-03	10:02:55	11649	22.7
2018-10-03	10:17:55	13778	23.2
2018-10-03	10:32:55	15764	24.3
2018-10-03	10:47:55	15339	25.4
2018-10-03	11:02:55	16206	23
2018-10-03	11:17:55	16777	25
2018-10-03	11:32:55	12809	24.3
2018-10-03	11:47:55	12089	23.7
2018-10-03	12:02:55	13813	25.2
2018-10-03	12:17:55	16167	25.9
2018-10-03	12:32:55	23523	24
2018-10-03	12:47:55	22364	23.5
2018-10-03	13:02:55	14300	24
2018-10-03	13:17:55	15088	23.7
2018-10-03	13:32:55	34342	24.4
2018-10-03	13:47:55	13352	25.1
2018-10-03	14:02:55	15082	24.7
2018-10-03	14:17:55	13568	25.5
2018-10-03	14:32:55	12473	25.4
2018-10-03	14:47:55	11818	24.3
2018-10-03	15:02:55	14511	24.5
2018-10-03	15:17:55	15442	25.1
2018-10-03	15:32:55	14176	25.7
2018-10-03	15:47:55	13718	25.3
2018-10-03	16:02:55	11737	25.3
2018-10-03	16:17:55	11731	25.2
2018-10-03	16:32:55	12578	25.2
2018-10-03	16:47:55	12589	24.5
2018-10-03	17:02:55	11646	24.6
2018-10-03	17:17:55	11245	23.8
2018-10-03	17:32:55	11585	23.8
2018-10-03	17:47:55	10850	25.2
2018-10-03	18:02:55	10473	25.2
2018-10-03	18:17:55	10294	24.9
2018-10-03	18:32:55	10037	24.4
2018-10-03	18:47:55	9926	24
2018-10-03	19:02:55	9859	23.9
2018-10-03	19:17:55	9955	23.8
2018-10-03	19:32:55	10092	23.7
2018-10-03	19:47:55	10028	23.8
2018-10-03	20:02:55	10151	23.8
2018-10-03	20:17:55	0	22.8
2018-10-03	20:32:55	0	21.6
2018-10-03	20:47:55	0	20.6
2018-10-03	21:02:55	0	20.2
2018-10-03	21:17:55	0	19.7
2018-10-03	21:32:55	0	19.2
2018-10-03	21:47:55	0	22.5
2018-10-03	22:02:55	0	21.8
2018-10-03	22:17:55	0	20.3
2018-10-03	22:32:55	0	19.2
2018-10-03	22:47:55	0	21.4
2018-10-03	23:02:55	0	21.3
2018-10-03	23:17:55	0	19.7
2018-10-03	23:32:55	0	18.9
2018-10-03	23:47:55	0	19
2018-10-04	00:02:55	0	23.1
2018-10-04	00:17:55	0	22.4
2018-10-04	00:32:55	0	21.1
2018-10-04	00:47:55	0	19.7
2018-10-04	01:02:55	0	18.9
2018-10-04	01:17:55	0	21.7
2018-10-04	01:32:55	0	21.1
2018-10-04	01:47:55	0	20.1
2018-10-04	02:02:55	0	18.8
2018-10-04	02:17:55	0	19.3
2018-10-04	02:32:55	0	23.8
2018-10-04	02:47:55	0	21.7
2018-10-04	03:02:55	0	20.5
2018-10-04	03:17:55	0	18.8
2018-10-04	03:32:55	0	18.7
2018-10-04	03:47:55	0	22.9
2018-10-04	04:02:55	0	22.7
2018-10-04	04:17:55	0	20.9
2018-10-04	04:32:55	0	19.2
2018-10-04	04:47:55	0	18.8
2018-10-04	05:02:55	0	22.2
2018-10-04	05:17:55	0	22.6
2018-10-04	05:32:55	0	20.5
2018-10-04	05:47:55	0	18.8
2018-10-04	06:02:55	0	19.9
2018-10-04	06:17:55	10701	23.9
2018-10-04	06:32:55	10596	23.3
2018-10-04	06:47:55	10449	22
2018-10-04	07:02:55	10508	21.3
2018-10-04	07:17:55	10782	20.5
2018-10-04	07:32:55	10715	20.2
2018-10-04	07:47:55	10900	20.4
2018-10-04	08:02:55	11347	20.3
2018-10-04	08:17:55	11506	20.7
2018-10-04	08:32:55	12143	21
2018-10-04	08:47:55	12723	21.6
2018-10-04	09:02:55	13010	22.7
2018-10-04	09:17:55	13507	24.8
2018-10-04	09:32:55	13922	24.3
2018-10-04	09:47:55	14970	25.2
2018-10-04	10:02:55	27244	28.3
2018-10-04	10:17:55	29826	28.9
2018-10-04	10:32:55	30664	28.9
2018-10-04	10:47:55	31299	29.8
2018-10-04	11:02:55	16197	27.9
2018-10-04	11:17:55	33680	28.5
2018-10-04	11:32:55	35137	27.9
2018-10-04	11:47:55	30277	27.7
2018-10-04	12:02:55	14533	27.7
2018-10-04	12:17:55	32513	28.5
2018-10-04	12:32:55	34776	28.6
2018-10-04	12:47:55	21920	28.6
2018-10-04	13:02:55	15895	28.2
2018-10-04	13:17:55	34614	28.6
2018-10-04	13:32:55	34008	29.9
2018-10-04	13:47:55	31637	28.7
2018-10-04	14:02:55	15123	28.9
2018-10-04	14:17:55	14657	29.4
2018-10-04	14:32:55	14395	29.2
2018-10-04	14:47:55	14045	29.4
2018-10-04	15:02:55	13610	28
2018-10-04	15:17:55	13216	27.8
2018-10-04	15:32:55	12828	30.6
2018-10-04	15:47:55	12602	29.8
2018-10-04	16:02:55	12241	30
2018-10-04	16:17:55	11809	29
2018-10-04	16:32:55	11711	29.2
2018-10-04	16:47:55	11657	27
2018-10-04	17:02:55	11436	28.3
2018-10-04	17:17:55	11513	26.8
2018-10-04	17:32:55	12200	26.7
2018-10-04	17:47:55	11197	27
2018-10-04	18:02:55	10808	27.1
2018-10-04	18:17:55	10594	26.4
2018-10-04	18:32:55	10474	26.1
2018-10-04	18:47:55	10301	25.5
2018-10-04	19:02:55	10116	25.2
2018-10-04	19:17:55	10067	25.2
2018-10-04	19:32:55	10102	25.1
2018-10-04	19:47:55	10129	25.1
2018-10-04	20:02:55	10259	24.6
2018-10-04	20:17:55	0	23.8
2018-10-04	20:32:55	0	22.4
2018-10-04	20:47:55	0	21.4
2018-10-04	21:02:55	0	20.7
2018-10-04	21:17:55	0	20.1
2018-10-04	21:32:55	0	19.5
2018-10-04	21:47:55	0	19.1
2018-10-04	22:02:55	0	22.6
2018-10-04	22:17:55	0	24
2018-10-04	22:32:55	0	22.1
2018-10-04	22:47:55	0	20.7
2018-10-04	23:02:55	0	19.5
2018-10-04	23:17:55	0	21.3
2018-10-04	23:32:55	0	25
2018-10-04	23:47:55	0	23
2018-10-05	00:02:55	0	21.1
2018-10-05	00:17:55	0	19.9
2018-10-05	00:32:55	0	20
2018-10-05	00:47:55	0	25.4
2018-10-05	01:02:55	0	23.7
2018-10-05	01:17:55	0	21.6
2018-10-05	01:32:55	0	19.8
2018-10-05	01:47:55	0	19.7
2018-10-05	02:02:55	0	25
2018-10-05	02:17:55	0	23.6
2018-10-05	02:32:55	0	21.4
2018-10-05	02:47:55	0	19.7
2018-10-05	03:02:55	0	23
2018-10-05	03:17:55	0	24.6
2018-10-05	03:32:55	0	22.5
2018-10-05	03:47:55	0	20.4
2018-10-05	04:02:55	0	22
2018-10-05	04:17:55	0	24.8
2018-10-05	04:32:55	0	22.4
2018-10-05	04:47:55	0	20.3
2018-10-05	05:02:55	0	19.1
2018-10-05	05:17:55	0	25.1
2018-10-05	05:32:55	0	23.9
2018-10-05	05:47:55	0	21.4
2018-10-05	06:02:55	0	19.5
2018-10-05	06:17:55	10550	22.3
2018-10-05	06:32:55	10571	24.9
2018-10-05	06:47:55	10470	23.6
2018-10-05	07:02:55	10871	22
2018-10-05	07:17:55	10760	21.8
2018-10-05	07:32:55	10488	21.1
2018-10-05	07:47:55	10729	21
2018-10-05	08:02:55	11002	21
2018-10-05	08:17:55	11349	21.1
2018-10-05	08:32:55	11601	21.4
2018-10-05	08:47:55	12182	22.1
2018-10-05	09:02:55	12488	23.4
2018-10-05	09:17:55	12910	24.4
2018-10-05	09:32:55	13324	25.3
2018-10-05	09:47:55	14571	27.5
2018-10-05	10:02:55	26531	28.9
2018-10-05	10:17:55	29145	29.8
2018-10-05	10:32:55	30367	30.3
2018-10-05	10:47:55	30672	30.7
2018-10-05	11:02:55	15491	30.7
2018-10-05	11:17:55	32739	28.6
2018-10-05	11:32:55	34778	28.4
2018-10-05	11:47:55	35416	29
2018-10-05	12:02:55	35672	28.7
2018-10-05	12:17:55	35317	29.7
2018-10-05	12:32:55	34353	30.6
2018-10-05	12:47:55	20413	29.6
2018-10-05	13:02:55	15116	29.4
2018-10-05	13:17:55	34079	30.1
2018-10-05	13:32:55	32775	30.5
2018-10-05	13:47:55	31374	30
2018-10-05	14:02:55	14297	30.1
2018-10-05	14:17:55	13821	30.8
2018-10-05	14:32:55	13435	29.8
2018-10-05	14:47:55	13352	30.6
2018-10-05	15:02:55	13096	30
2018-10-05	15:17:55	12739	29.8
2018-10-05	15:32:55	12277	29.4
2018-10-05	15:47:55	12041	28.4
2018-10-05	16:02:55	11758	28.5
2018-10-05	16:17:55	11681	28
2018-10-05	16:32:55	11318	27.2
2018-10-05	16:47:55	11265	26.9
2018-10-05	17:02:55	11112	27.5
2018-10-05	17:17:55	10742	28.6
2018-10-05	17:32:55	11636	27
2018-10-05	17:47:55	10462	27.8
2018-10-05	18:02:55	10170	27.5
2018-10-05	18:17:55	10326	27.2
2018-10-05	18:32:55	10012	26.5
2018-10-05	18:47:55	9837	25.6
2018-10-05	19:02:55	9857	24.7
2018-10-05	19:17:55	9872	25.8
2018-10-05	19:32:55	9839	25.7
2018-10-05	19:47:55	9927	25.8
2018-10-05	20:02:55	9890	25.6
2018-10-05	20:17:55	0	24.7
2018-10-05	20:32:55	0	23.4
2018-10-05	20:47:55	0	22.5
2018-10-05	21:02:55	0	21.8
2018-10-05	21:17:55	0	21.2
2018-10-05	21:32:55	0	20.7
2018-10-05	21:47:55	0	20.2
2018-10-05	22:02:55	0	19.8
2018-10-05	22:17:55	0	19.5
2018-10-05	22:32:55	0	19.1
2018-10-05	22:47:55	0	20.3
2018-10-05	23:02:55	0	24.9
2018-10-05	23:17:55	0	23.2
2018-10-05	23:32:55	0	21.5
2018-10-05	23:47:55	0	20.3
2018-10-06	00:02:55	0	19.3
2018-10-06	00:17:55	0	21.9
2018-10-06	00:32:55	0	24.2
2018-10-06	00:47:55	0	22.3
2018-10-06	01:02:55	0	20.5
2018-10-06	01:17:55	0	19.4
2018-10-06	01:32:55	0	22.5
2018-10-06	01:47:55	0	24.2
2018-10-06	02:02:55	0	22.1
2018-10-06	02:17:55	0	20.4
2018-10-06	02:32:55	0	19.1
2018-10-06	02:47:55	0	21.4
2018-10-06	03:02:55	0	24.7
2018-10-06	03:17:55	0	22.8
2018-10-06	03:32:55	0	20.7
2018-10-06	03:47:55	0	19.5
2018-10-06	04:02:55	0	21.4
2018-10-06	04:17:55	0	24.5
2018-10-06	04:32:55	0	22.5
2018-10-06	04:47:55	0	20.5
2018-10-06	05:02:55	0	19.8
2018-10-06	05:17:55	0	24.7
2018-10-06	05:32:55	0	23
2018-10-06	05:47:55	0	21.1
2018-10-06	06:02:55	0	19.5
2018-10-06	06:17:55	10267	24.2
2018-10-06	06:32:55	10437	23.3
2018-10-06	06:47:55	10290	22.2
2018-10-06	07:02:55	10320	21.7
2018-10-06	07:17:55	10476	21.2
2018-10-06	07:32:55	10817	21.1
2018-10-06	07:47:55	10798	21
2018-10-06	08:02:55	11266	21
2018-10-06	08:17:55	11902	21.5
2018-10-06	08:32:55	12465	21.8
2018-10-06	08:47:55	12974	22.5
2018-10-06	09:02:55	12599	23.5
2018-10-06	09:17:55	13471	24.5
2018-10-06	09:32:55	13846	24.1
2018-10-06	09:47:55	16020	24.8
2018-10-06	10:02:55	25604	28.3
2018-10-06	10:17:55	17539	28
2018-10-06	10:32:55	24819	28.6
2018-10-06	10:47:55	24219	29.4
2018-10-06	11:02:55	18304	29.6
2018-10-06	11:17:55	32797	28.6
2018-10-06	11:32:55	34268	28.5
2018-10-06	11:47:55	33939	29.2
2018-10-06	12:02:55	33762	29.4
2018-10-06	12:17:55	29189	29.2
2018-10-06	12:32:55	30586	29.9
2018-10-06	12:47:55	19195	29.7
2018-10-06	13:02:55	15719	30.4
2018-10-06	13:17:55	26444	29.5
2018-10-06	13:32:55	25999	30.4
2018-10-06	13:47:55	29523	30.1
2018-10-06	14:02:55	14654	30.3
2018-10-06	14:17:55	14151	31.3
2018-10-06	14:32:55	13492	30.4
2018-10-06	14:47:55	13217	31
2018-10-06	15:02:55	12982	30.7
2018-10-06	15:17:55	12585	30.3
2018-10-06	15:32:55	12348	30.1
2018-10-06	15:47:55	12023	29.4
2018-10-06	16:02:55	11872	29.2
2018-10-06	16:17:55	10700	28.1
2018-10-06	16:32:55	11106	27
2018-10-06	16:47:55	11030	29
2018-10-06	17:02:55	10296	28.9
2018-10-06	17:17:55	10409	28
2018-10-06	17:32:55	10571	27.6
2018-10-06	17:47:55	10447	27.4
2018-10-06	18:02:55	10215	26.6
2018-10-06	18:17:55	10120	26.8
2018-10-06	18:32:55	9874	26.8
2018-10-06	18:47:55	9771	26.9
2018-10-06	19:02:55	9657	26.8
2018-10-06	19:17:55	9651	26.8
2018-10-06	19:32:55	9662	26.5
2018-10-06	19:47:55	9712	26.5
2018-10-06	20:02:55	9651	26.5
2018-10-06	20:17:55	0	25.8
2018-10-06	20:32:55	0	25
2018-10-06	20:47:55	0	24.3
2018-10-06	21:02:55	0	23.6
2018-10-06	21:17:55	0	22.9
2018-10-06	21:32:55	0	22.4
2018-10-06	21:47:55	0	21.9
2018-10-06	22:02:55	0	21.5
2018-10-06	22:17:55	0	21.2
2018-10-06	22:32:55	0	21
2018-10-06	22:47:55	0	20.6
2018-10-06	23:02:55	0	20.3
2018-10-06	23:17:55	0	19.9
2018-10-06	23:32:55	0	19.7
2018-10-06	23:47:55	0	19.4
2018-10-07	00:02:55	0	19.2
2018-10-07	00:17:55	0	18.9
2018-10-07	00:32:55	0	22.3
2018-10-07	00:47:55	0	24.5
2018-10-07	01:02:55	0	22.7
2018-10-07	01:17:55	0	21.4
2018-10-07	01:32:55	0	20.3
2018-10-07	01:47:55	0	19.8
2018-10-07	02:02:55	0	19.4
2018-10-07	02:17:55	0	19
2018-10-07	02:32:55	0	22.7
2018-10-07	02:47:55	0	24.4
2018-10-07	03:02:55	0	22.6
2018-10-07	03:17:55	0	21
2018-10-07	03:32:55	0	20
2018-10-07	03:47:55	0	19.4
2018-10-07	04:02:55	0	19.2
2018-10-07	04:17:55	0	24.5
2018-10-07	04:32:55	0	23.8
2018-10-07	04:47:55	0	22.2
2018-10-07	05:02:55	0	20.7
2018-10-07	05:17:55	0	19.7
2018-10-07	05:32:55	0	19.1
2018-10-07	05:47:55	0	20.4
2018-10-07	06:02:55	0	24.4
2018-10-07	06:17:55	9911	23.8
2018-10-07	06:32:55	9985	23.2
2018-10-07	06:47:55	9917	22.8
2018-10-07	07:02:55	10211	22.5
2018-10-07	07:17:55	10397	22.4
2018-10-07	07:32:55	10594	22.5
2018-10-07	07:47:55	11129	22.6
2018-10-07	08:02:55	11035	22.7
2018-10-07	08:17:55	11526	23
2018-10-07	08:32:55	12035	23.4
2018-10-07	08:47:55	12306	23.5
2018-10-07	09:02:55	12072	23.9
2018-10-07	09:17:55	12202	24.4
2018-10-07	09:32:55	11855	24.5
2018-10-07	09:47:55	12208	24.9
2018-10-07	10:02:55	12263	25
2018-10-07	10:17:55	12660	25.2
2018-10-07	10:32:55	12912	25.3
2018-10-07	10:47:55	13806	25.3
2018-10-07	11:02:55	15337	25.8
2018-10-07	11:17:55	15258	25.9
2018-10-07	11:32:55	21209	26.6
2018-10-07	11:47:55	29944	28.8
2018-10-07	12:02:55	29633	30
2018-10-07	12:17:55	30513	28.7
2018-10-07	12:32:55	29023	29.7
2018-10-07	12:47:55	18445	29.7
2018-10-07	13:02:55	16850	30
2018-10-07	13:17:55	30298	30.9
2018-10-07	13:32:55	26169	31.6
2018-10-07	13:47:55	25872	31.3
2018-10-07	14:02:55	15741	31.4
2018-10-07	14:17:55	14686	31.1
2018-10-07	14:32:55	14099	30.6
2018-10-07	14:47:55	14474	30.7
2018-10-07	15:02:55	14167	30.9
2018-10-07	15:17:55	13802	30.5
2018-10-07	15:32:55	13821	30
2018-10-07	15:47:55	12350	29.8
2018-10-07	16:02:55	13778	28.3
2018-10-07	16:17:55	12538	27.8
2018-10-07	16:32:55	12019	27.2
2018-10-07	16:47:55	11707	26.7
2018-10-07	17:02:55	11699	27.4
2018-10-07	17:17:55	11605	27.3
2018-10-07	17:32:55	10829	27.2
2018-10-07	17:47:55	10615	27.2
2018-10-07	18:02:55	10449	26.7
2018-10-07	18:17:55	10021	26
2018-10-07	18:32:55	9728	25.5
2018-10-07	18:47:55	9701	25
2018-10-07	19:02:55	9588	24.9
2018-10-07	19:17:55	9642	25.4
2018-10-07	19:32:55	9574	25.3
2018-10-07	19:47:55	9572	25.1
2018-10-07	20:02:55	9713	25
2018-10-07	20:17:55	0	24.5
2018-10-07	20:32:55	0	23.5
2018-10-07	20:47:55	0	22.9
2018-10-07	21:02:55	0	22.4
2018-10-07	21:17:55	0	22
2018-10-07	21:32:55	0	21.5
2018-10-07	21:47:55	0	21.1
2018-10-07	22:02:55	0	20.9
2018-10-07	22:17:55	0	20.7
2018-10-07	22:32:55	0	20.4
2018-10-07	22:47:55	0	20.2
2018-10-07	23:02:55	0	20.1
2018-10-07	23:17:55	0	19.8
2018-10-07	23:32:55	0	19.6
2018-10-07	23:47:55	0	19.5
2018-10-08	00:02:55	0	19.3
2018-10-08	00:17:55	0	19.9
2018-10-08	00:32:55	0	24.2
2018-10-08	00:47:55	0	23.2
2018-10-08	01:02:55	0	21.5
2018-10-08	01:17:55	0	20.2
2018-10-08	01:32:55	0	19.5
2018-10-08	01:47:55	0	18.9
2018-10-08	02:02:55	0	21.7
2018-10-08	02:17:55	0	24.1
2018-10-08	02:32:55	0	22.4
2018-10-08	02:47:55	0	21
2018-10-08	03:02:55	0	20.2
2018-10-08	03:17:55	0	19.6
2018-10-08	03:32:55	0	19.4
2018-10-08	03:47:55	0	21.2
2018-10-08	04:02:55	0	24.1
2018-10-08	04:17:55	0	22.4
2018-10-08	04:32:55	0	21
2018-10-08	04:47:55	0	20.3
2018-10-08	05:02:55	0	19.8
2018-10-08	05:17:55	0	19.4
2018-10-08	05:32:55	0	19.1
2018-10-08	05:47:55	0	22.5
2018-10-08	06:02:55	0	24.3
2018-10-08	06:17:55	9677	23
2018-10-08	06:32:55	9821	22.6
2018-10-08	06:47:55	9527	22.5
2018-10-08	07:02:55	10140	22.5
2018-10-08	07:17:55	10020	22.5
2018-10-08	07:32:55	10163	22.7
2018-10-08	07:47:55	10346	22.8
2018-10-08	08:02:55	10561	22.9
2018-10-08	08:17:55	11011	23.2
2018-10-08	08:32:55	11342	23.3
2018-10-08	08:47:55	11832	23.6
2018-10-08	09:02:55	12082	23.9
2018-10-08	09:17:55	12600	24.3
2018-10-08	09:32:55	13231	24.7
2018-10-08	09:47:55	12627	25.2
2018-10-08	10:02:55	13544	24.6
2018-10-08	10:17:55	13890	25
2018-10-08	10:32:55	13659	24.5
2018-10-08	10:47:55	14096	25
2018-10-08	11:02:55	14701	25.5
2018-10-08	11:17:55	14419	25.8
2018-10-08	11:32:55	14793	25.9
2018-10-08	11:47:55	14609	26.2
2018-10-08	12:02:55	14749	26
2018-10-08	12:17:55	14130	26
2018-10-08	12:32:55	13806	25.9
2018-10-08	12:47:55	14299	26.4
2018-10-08	13:02:55	14013	25.8
2018-10-08	13:17:55	13926	25.8
2018-10-08	13:32:55	13944	26.5
2018-10-08	13:47:55	14164	26.4
2018-10-08	14:02:55	14406	26.6
2018-10-08	14:17:55	14907	26.8
2018-10-08	14:32:55	15383	27.1
2018-10-08	14:47:55	13475	28.5
2018-10-08	15:02:55	13759	28.4
2018-10-08	15:17:55	13305	29.3
2018-10-08	15:32:55	13104	27.3
2018-10-08	15:47:55	12687	29.1
2018-10-08	16:02:55	12370	28.7
2018-10-08	16:17:55	12137	28.7
2018-10-08	16:32:55	11777	27.9
2018-10-08	16:47:55	11567	25
2018-10-08	17:02:55	11529	26.5
2018-10-08	17:17:55	12604	26.3
2018-10-08	17:32:55	11883	26.7
2018-10-08	17:47:55	10980	26.5
2018-10-08	18:02:55	10374	26.3
2018-10-08	18:17:55	10103	25.5
2018-10-08	18:32:55	9904	25.5
2018-10-08	18:47:55	9576	24.8
2018-10-08	19:02:55	9652	24.9
2018-10-08	19:17:55	9684	25.2
2018-10-08	19:32:55	9653	24.8
2018-10-08	19:47:55	9662	24.6
2018-10-08	20:02:55	9725	24.7
2018-10-08	20:17:55	0	23.8
2018-10-08	20:32:55	0	22.4
2018-10-08	20:47:55	0	21.5
2018-10-08	21:02:55	0	20.7
2018-10-08	21:17:55	0	20.1
2018-10-08	21:32:55	0	19.7
2018-10-08	21:47:55	0	19.2
2018-10-08	22:02:55	0	18.8
2018-10-08	22:17:55	0	21.7
2018-10-08	22:32:55	0	25.1
2018-10-08	22:47:55	0	23.1
2018-10-08	23:02:55	0	21.4
2018-10-08	23:17:55	0	20.2
2018-10-08	23:32:55	0	19.3
2018-10-08	23:47:55	0	20
2018-10-09	00:02:55	0	24.3
2018-10-09	00:17:55	0	23.4
2018-10-09	00:32:55	0	21.3
2018-10-09	00:47:55	0	20.2
2018-10-09	01:02:55	0	19.2
2018-10-09	01:17:55	0	23.4
2018-10-09	01:32:55	0	23.7
2018-10-09	01:47:55	0	21.9
2018-10-09	02:02:55	0	20.4
2018-10-09	02:17:55	0	19.1
2018-10-09	02:32:55	0	19.7
2018-10-09	02:47:55	0	23.4
2018-10-09	03:02:55	0	23.7
2018-10-09	03:17:55	0	21.7
2018-10-09	03:32:55	0	20
2018-10-09	03:47:55	0	21.2
2018-10-09	04:02:55	0	24.6
2018-10-09	04:17:55	0	22.8
2018-10-09	04:32:55	0	20.8
2018-10-09	04:47:55	0	19.6
2018-10-09	05:02:55	0	22.7
2018-10-09	05:17:55	0	24
2018-10-09	05:32:55	0	21.8
2018-10-09	05:47:55	0	20.4
2018-10-09	06:02:55	0	19.1
2018-10-09	06:17:55	9820	23.3
2018-10-09	06:32:55	9970	23.9
2018-10-09	06:47:55	9798	22.9
2018-10-09	07:02:55	9782	22.3
2018-10-09	07:17:55	9870	21.9
2018-10-09	07:32:55	10067	21.9
2018-10-09	07:47:55	10351	21.5
2018-10-09	08:02:55	10444	21.6
2018-10-09	08:17:55	10867	21.9
2018-10-09	08:32:55	11548	22.2
2018-10-09	08:47:55	11723	22.4
2018-10-09	09:02:55	12348	22.5
2018-10-09	09:17:55	11772	23
2018-10-09	09:32:55	12101	23.2
2018-10-09	09:47:55	12112	23.5
2018-10-09	10:02:55	12197	23.6
2018-10-09	10:17:55	14510	24.2
2018-10-09	10:32:55	14262	24.8
2018-10-09	10:47:55	13911	25.6
2018-10-09	11:02:55	14006	24.7
2018-10-09	11:17:55	14574	24.6
2018-10-09	11:32:55	16426	25.1
2018-10-09	11:47:55	19163	25.5
2018-10-09	12:02:55	27118	28.7
2018-10-09	12:17:55	24693	29.2
2018-10-09	12:32:55	32117	29.9
2018-10-09	12:47:55	17309	30.3
2018-10-09	13:02:55	16178	29
2018-10-09	13:17:55	31009	29.3
2018-10-09	13:32:55	27809	29.9
2018-10-09	13:47:55	23231	29.3
2018-10-09	14:02:55	14733	29
2018-10-09	14:17:55	12839	30.1
2018-10-09	14:32:55	14032	29.4
2018-10-09	14:47:55	13599	29.8
2018-10-09	15:02:55	13386	30.3
2018-10-09	15:17:55	12716	29.1
2018-10-09	15:32:55	12395	28.6
2018-10-09	15:47:55	12078	30.2
2018-10-09	16:02:55	11857	30.3
2018-10-09	16:17:55	11836	30.1
2018-10-09	16:32:55	11379	29.7
2018-10-09	16:47:55	11247	29.3
2018-10-09	17:02:55	10931	28.1
2018-10-09	17:17:55	11735	27.8
2018-10-09	17:32:55	10835	27.5
2018-10-09	17:47:55	10337	27.9
2018-10-09	18:02:55	10138	27.5
2018-10-09	18:17:55	9841	27.1
2018-10-09	18:32:55	9710	26.5
2018-10-09	18:47:55	9512	26.3
2018-10-09	19:02:55	9505	25.9
2018-10-09	19:17:55	9699	25.6
2018-10-09	19:32:55	9626	25.6
2018-10-09	19:47:55	9704	25
2018-10-09	20:02:55	9824	24.7
2018-10-09	20:17:55	0	24.3
2018-10-09	20:32:55	0	23.2
2018-10-09	20:47:55	0	22.2
2018-10-09	21:02:55	0	21.6
2018-10-09	21:17:55	0	21
2018-10-09	21:32:55	0	20.5
2018-10-09	21:47:55	0	20.1
2018-10-09	22:02:55	0	19.6
2018-10-09	22:17:55	0	19.3
2018-10-09	22:32:55	0	19.1
2018-10-09	22:47:55	0	23.1
2018-10-09	23:02:55	0	22
2018-10-09	23:17:55	0	20.7
2018-10-09	23:32:55	0	19.8
2018-10-09	23:47:55	0	19.2
2018-10-10	00:02:55	0	18.6
2018-10-10	00:17:55	0	21.6
2018-10-10	00:32:55	0	24.8
2018-10-10	00:47:55	0	22.6
2018-10-10	01:02:55	0	21.1
2018-10-10	01:17:55	0	19.9
2018-10-10	01:32:55	0	19.1
2018-10-10	01:47:55	0	21.7
2018-10-10	02:02:55	0	23.3
2018-10-10	02:17:55	0	21.8
2018-10-10	02:32:55	0	20.1
2018-10-10	02:47:55	0	19.1
2018-10-10	03:02:55	0	20.2
2018-10-10	03:17:55	0	24.9
2018-10-10	03:32:55	0	23.2
2018-10-10	03:47:55	0	21.6
2018-10-10	04:02:55	0	20.1
2018-10-10	04:17:55	0	19
2018-10-10	04:32:55	0	21.9
2018-10-10	04:47:55	0	23.8
2018-10-10	05:02:55	0	21.7
2018-10-10	05:17:55	0	20.2
2018-10-10	05:32:55	0	19.3
2018-10-10	05:47:55	0	19
2018-10-10	06:02:55	0	24
2018-10-10	06:17:55	10021	23.9
2018-10-10	06:32:55	9793	22.8
2018-10-10	06:47:55	9669	22.3
2018-10-10	07:02:55	9814	22.1
2018-10-10	07:17:55	9693	21.7
2018-10-10	07:32:55	9815	21.7
2018-10-10	07:47:55	10012	22
2018-10-10	08:02:55	9985	21.9
2018-10-10	08:17:55	10521	22.1
2018-10-10	08:32:55	10492	22.2
2018-10-10	08:47:55	11193	22.6
2018-10-10	09:02:55	11967	23
2018-10-10	09:17:55	12776	23.7
2018-10-10	09:32:55	13200	24.3
2018-10-10	09:47:55	14324	25.2
2018-10-10	10:02:55	16839	24.8
2018-10-10	10:17:55	23877	27.9
2018-10-10	10:32:55	24731	29
2018-10-10	10:47:55	25348	29.9
2018-10-10	11:02:55	16117	29.1
2018-10-10	11:17:55	29070	28.2
2018-10-10	11:32:55	30211	28.6
2018-10-10	11:47:55	30465	29.1
2018-10-10	12:02:55	31340	29.8
2018-10-10	12:17:55	31141	30.7
2018-10-10	12:32:55	30984	31.6
2018-10-10	12:47:55	16250	31.7
2018-10-10	13:02:55	16088	32.3
2018-10-10	13:17:55	31302	32.4
2018-10-10	13:32:55	30391	33.5
2018-10-10	13:47:55	28491	32.8
2018-10-10	14:02:55	14362	32.5
2018-10-10	14:17:55	13995	32.4
2018-10-10	14:32:55	13605	32.3
2018-10-10	14:47:55	13321	32.1
2018-10-10	15:02:55	12689	31.9
2018-10-10	15:17:55	12539	31.5
2018-10-10	15:32:55	12330	31.1
2018-10-10	15:47:55	12026	30
2018-10-10	16:02:55	11751	30
2018-10-10	16:17:55	11492	29.3
2018-10-10	16:32:55	11337	28.8
2018-10-10	16:47:55	11133	28.5
2018-10-10	17:02:55	11078	27.9
2018-10-10	17:17:55	12181	26.9
2018-10-10	17:32:55	10505	27.3
2018-10-10	17:47:55	10346	27.2
2018-10-10	18:02:55	10261	27.2
2018-10-10	18:17:55	10149	26.8
2018-10-10	18:32:55	10131	26.3
2018-10-10	18:47:55	10377	26
2018-10-10	19:02:55	10066	26
2018-10-10	19:17:55	10142	25.8
2018-10-10	19:32:55	10074	25.5
2018-10-10	19:47:55	10236	25
2018-10-10	20:02:55	10118	25
2018-10-10	20:17:55	0	24.6
2018-10-10	20:32:55	0	24.2
2018-10-10	20:47:55	0	23.4
2018-10-10	21:02:55	0	22.7
2018-10-10	21:17:55	0	22.3
2018-10-10	21:32:55	0	21.8
2018-10-10	21:47:55	0	21.4
2018-10-10	22:02:55	0	20.9
2018-10-10	22:17:55	0	20.6
2018-10-10	22:32:55	0	20.3
2018-10-10	22:47:55	0	20
2018-10-10	23:02:55	0	19.6
2018-10-10	23:17:55	0	19.4
2018-10-10	23:32:55	0	19.2
2018-10-10	23:47:55	0	19.1
2018-10-11	00:02:55	0	24.2
2018-10-11	00:17:55	0	23.3
2018-10-11	00:32:55	0	21.9
2018-10-11	00:47:55	0	20.4
2018-10-11	01:02:55	0	19.8
2018-10-11	01:17:55	0	19.3
2018-10-11	01:32:55	0	19.2
2018-10-11	01:47:55	0	24.2
2018-10-11	02:02:55	0	23.6
2018-10-11	02:17:55	0	21.9
2018-10-11	02:32:55	0	20.5
2018-10-11	02:47:55	0	19.3
2018-10-11	03:02:55	0	20.4
2018-10-11	03:17:55	0	24.7
2018-10-11	03:32:55	0	23.3
2018-10-11	03:47:55	0	21.6
2018-10-11	04:02:55	0	20.2
2018-10-11	04:17:55	0	19
2018-10-11	04:32:55	0	23.1
2018-10-11	04:47:55	0	24.1
2018-10-11	05:02:55	0	22
2018-10-11	05:17:55	0	20.4
2018-10-11	05:32:55	0	19.4
2018-10-11	05:47:55	0	21.7
2018-10-11	06:02:55	0	24.7
2018-10-11	06:17:55	10392	23
2018-10-11	06:32:55	10186	22
2018-10-11	06:47:55	9990	21.6
2018-10-11	07:02:55	10084	21.6
2018-10-11	07:17:55	10035	21.5
2018-10-11	07:32:55	10107	21.6
2018-10-11	07:47:55	10433	21.4
2018-10-11	08:02:55	10427	21.4
2018-10-11	08:17:55	10646	21.7
2018-10-11	08:32:55	11187	22.4
2018-10-11	08:47:55	11451	23.3
2018-10-11	09:02:55	11905	24.3
2018-10-11	09:17:55	12182	25.1
2018-10-11	09:32:55	12695	25.7
2018-10-11	09:47:55	13583	27.7
2018-10-11	10:02:55	13632	28
2018-10-11	10:17:55	26549	29.2
2018-10-11	10:32:55	26932	29.1
2018-10-11	10:47:55	26827	29.2
2018-10-11	11:02:55	14847	29.3
2018-10-11	11:17:55	30702	30.4
2018-10-11	11:32:55	31996	30.5
2018-10-11	11:47:55	32190	30.8
2018-10-11	12:02:55	32767	30.7
2018-10-11	12:17:55	32712	32.1
2018-10-11	12:32:55	31653	32.4
2018-10-11	12:47:55	15123	32
2018-10-11	13:02:55	14927	32.5
2018-10-11	13:17:55	31405	32.5
2018-10-11	13:32:55	29179	33.1
2018-10-11	13:47:55	27604	33
2018-10-11	14:02:55	13832	32.7
2018-10-11	14:17:55	13450	32.9
2018-10-11	14:32:55	12948	32.3
2018-10-11	14:47:55	12796	32.4
2018-10-11	15:02:55	12448	31.1
2018-10-11	15:17:55	12194	31.8
2018-10-11	15:32:55	12079	30.8
2018-10-11	15:47:55	11828	30.8
2018-10-11	16:02:55	11338	29.9
2018-10-11	16:17:55	11108	29.7
2018-10-11	16:32:55	11017	29
2018-10-11	16:47:55	10696	28.3
2018-10-11	17:02:55	10563	28
2018-10-11	17:17:55	11089	26.8
2018-10-11	17:32:55	10238	27.3
2018-10-11	17:47:55	10183	27.2
2018-10-11	18:02:55	9964	26.6
2018-10-11	18:17:55	9813	26.8
2018-10-11	18:32:55	9736	26.3
2018-10-11	18:47:55	9525	26.3
2018-10-11	19:02:55	9648	25.9
2018-10-11	19:17:55	9736	25.9
2018-10-11	19:32:55	9710	25.8
2018-10-11	19:47:55	9725	25.6
2018-10-11	20:02:55	9786	25.1
2018-10-11	20:17:55	0	25.1
2018-10-11	20:32:55	0	24.8
2018-10-11	20:47:55	0	24
2018-10-11	21:02:55	0	23.3
2018-10-11	21:17:55	0	23
2018-10-11	21:32:55	0	22.6
2018-10-11	21:47:55	0	22.2
2018-10-11	22:02:55	0	22
2018-10-11	22:17:55	0	21.7
2018-10-11	22:32:55	0	21.4
2018-10-11	22:47:55	0	21.1
2018-10-11	23:02:55	0	20.8
2018-10-11	23:17:55	0	20.5
2018-10-11	23:32:55	0	20.1
2018-10-11	23:47:55	0	19.9
2018-10-12	00:02:55	0	19.8
2018-10-12	00:17:55	0	19.5
2018-10-12	00:32:55	0	19.4
2018-10-12	00:47:55	0	19.3
2018-10-12	01:02:55	0	19
2018-10-12	01:17:55	0	19.5
2018-10-12	01:32:55	0	23.5
2018-10-12	01:47:55	0	22.3
2018-10-12	02:02:55	0	20.9
2018-10-12	02:17:55	0	19.9
2018-10-12	02:32:55	0	19.4
2018-10-12	02:47:55	0	19
2018-10-12	03:02:55	0	19.7
2018-10-12	03:17:55	0	25.1
2018-10-12	03:32:55	0	23.1
2018-10-12	03:47:55	0	21.6
2018-10-12	04:02:55	0	20.1
2018-10-12	04:17:55	0	19.3
2018-10-12	04:32:55	0	18.7
2018-10-12	04:47:55	0	22.4
2018-10-12	05:02:55	0	23.4
2018-10-12	05:17:55	0	22.3
2018-10-12	05:32:55	0	20.5
2018-10-12	05:47:55	0	19.4
2018-10-12	06:02:55	0	18.7
2018-10-12	06:17:55	10285	19
2018-10-12	06:32:55	10538	24
2018-10-12	06:47:55	10067	22.5
2018-10-12	07:02:55	10049	22.5
2018-10-12	07:17:55	9819	22
2018-10-12	07:32:55	9883	21.9
2018-10-12	07:47:55	10231	22.1
2018-10-12	08:02:55	10333	21.9
2018-10-12	08:17:55	10569	22.1
2018-10-12	08:32:55	10877	22.9
2018-10-12	08:47:55	11190	23.8
2018-10-12	09:02:55	11536	24.5
2018-10-12	09:17:55	11796	25.6
2018-10-12	09:32:55	12480	26.5
2018-10-12	09:47:55	13426	27.9
2018-10-12	10:02:55	13421	28.4
2018-10-12	10:17:55	26081	29.6
2018-10-12	10:32:55	27014	28.7
2018-10-12	10:47:55	26491	29.2
2018-10-12	11:02:55	14798	29.3
2018-10-12	11:17:55	30778	30.1
2018-10-12	11:32:55	31622	30.1
2018-10-12	11:47:55	31983	31.2
2018-10-12	12:02:55	32798	31.3
2018-10-12	12:17:55	32083	32.4
2018-10-12	12:32:55	29740	32.6
2018-10-12	12:47:55	15008	32
2018-10-12	13:02:55	15037	32.1
2018-10-12	13:17:55	31912	33
2018-10-12	13:32:55	29271	32
2018-10-12	13:47:55	27466	30.3
2018-10-12	14:02:55	14308	29.5
2018-10-12	14:17:55	13878	29.9
2018-10-12	14:32:55	13185	29.3
2018-10-12	14:47:55	13062	29.7
2018-10-12	15:02:55	12708	27.2
2018-10-12	15:17:55	12805	28.3
2018-10-12	15:32:55	12397	27.5
2018-10-12	15:47:55	11942	28.6
2018-10-12	16:02:55	11883	24.1
2018-10-12	16:17:55	11573	27.3
2018-10-12	16:32:55	11445	24.7
2018-10-12	16:47:55	11178	28.2
2018-10-12	17:02:55	11302	24.9
2018-10-12	17:17:55	11644	27.3
2018-10-12	17:32:55	10592	26.2
2018-10-12	17:47:55	10873	28.1
2018-10-12	18:02:55	10310	28.2
2018-10-12	18:17:55	10150	28.1
2018-10-12	18:32:55	10226	27.8
2018-10-12	18:47:55	10048	27.5
2018-10-12	19:02:55	10053	27.4
2018-10-12	19:17:55	10377	26.8
2018-10-12	19:32:55	10274	26.7
2018-10-12	19:47:55	10264	26.6
2018-10-12	20:02:55	10332	26.2
2018-10-12	20:17:55	0	25.8
2018-10-12	20:32:55	0	24.6
2018-10-12	20:47:55	0	23.9
2018-10-12	21:02:55	0	23.2
2018-10-12	21:17:55	0	22.6
2018-10-12	21:32:55	0	22.1
2018-10-12	21:47:55	0	21.7
2018-10-12	22:02:55	0	21.3
2018-10-12	22:17:55	0	21
2018-10-12	22:32:55	0	20.6
2018-10-12	22:47:55	0	20.4
2018-10-12	23:02:55	0	20.2
2018-10-12	23:17:55	0	19.9
2018-10-12	23:32:55	0	19.6
2018-10-12	23:47:55	0	19.5
2018-10-13	00:02:55	0	19.5
2018-10-13	00:17:55	0	19.2
2018-10-13	00:32:55	0	19.1
2018-10-13	00:47:55	0	22.2
2018-10-13	01:02:55	0	22.4
2018-10-13	01:17:55	0	20.9
2018-10-13	01:32:55	0	19.8
2018-10-13	01:47:55	0	19.4
2018-10-13	02:02:55	0	19
2018-10-13	02:17:55	0	19.1
2018-10-13	02:32:55	0	24.4
2018-10-13	02:47:55	0	23.5
2018-10-13	03:02:55	0	21.6
2018-10-13	03:17:55	0	20.2
2018-10-13	03:32:55	0	19.4
2018-10-13	03:47:55	0	18.9
2018-10-13	04:02:55	0	22.5
2018-10-13	04:17:55	0	23.9
2018-10-13	04:32:55	0	22.6
2018-10-13	04:47:55	0	20.5
2018-10-13	05:02:55	0	19.4
2018-10-13	05:17:55	0	18.7
2018-10-13	05:32:55	0	21.4
2018-10-13	05:47:55	0	25.2
2018-10-13	06:02:55	0	23.2
2018-10-13	06:17:55	10097	22
2018-10-13	06:32:55	10314	21.6
2018-10-13	06:47:55	10547	21.5
2018-10-13	07:02:55	10012	21.4
2018-10-13	07:17:55	10087	21.2
2018-10-13	07:32:55	10266	21.4
2018-10-13	07:47:55	10801	21.4
2018-10-13	08:02:55	10678	21.7
2018-10-13	08:17:55	10923	19.2
2018-10-13	08:32:55	11288	20.6
2018-10-13	08:47:55	11558	21.1
2018-10-13	09:02:55	11967	21.9
2018-10-13	09:17:55	12231	23.4
2018-10-13	09:32:55	12703	25.1
2018-10-13	09:47:55	13678	24.3
2018-10-13	10:02:55	14767	24.7
2018-10-13	10:17:55	21417	26.2
2018-10-13	10:32:55	25041	25.5
2018-10-13	10:47:55	26616	28.7
2018-10-13	11:02:55	16105	28
2018-10-13	11:17:55	30706	27
2018-10-13	11:32:55	31081	25.2
2018-10-13	11:47:55	31869	27.1
2018-10-13	12:02:55	32182	24.3
2018-10-13	12:17:55	31933	28
2018-10-13	12:32:55	30657	26.2
2018-10-13	12:47:55	16041	28.6
2018-10-13	13:02:55	15592	26.5
2018-10-13	13:17:55	31684	29.8
2018-10-13	13:32:55	27789	27.3
2018-10-13	13:47:55	26555	30.2
2018-10-13	14:02:55	14443	27
2018-10-13	14:17:55	14149	28.7
2018-10-13	14:32:55	13903	26.9
2018-10-13	14:47:55	13435	29.4
2018-10-13	15:02:55	13074	26.6
2018-10-13	15:17:55	12934	28.9
2018-10-13	15:32:55	12532	26
2018-10-13	15:47:55	12273	27.7
2018-10-13	16:02:55	12148	25.6
2018-10-13	16:17:55	11776	27.4
2018-10-13	16:32:55	11591	23.8
2018-10-13	16:47:55	11433	25.2
2018-10-13	17:02:55	11449	23.4
2018-10-13	17:17:55	11358	23.2
2018-10-13	17:32:55	10738	25.4
2018-10-13	17:47:55	10582	25.7
2018-10-13	18:02:55	10373	25.8
2018-10-13	18:17:55	10324	25.6
2018-10-13	18:32:55	10158	25.7
2018-10-13	18:47:55	10063	25.2
2018-10-13	19:02:55	10159	25.3
2018-10-13	19:17:55	10163	25.2
2018-10-13	19:32:55	10146	25.7
2018-10-13	19:47:55	10118	25.8
2018-10-13	20:02:55	10210	26
2018-10-13	20:17:55	0	25.3
2018-10-13	20:32:55	0	24.4
2018-10-13	20:47:55	0	23.3
2018-10-13	21:02:55	0	22.7
2018-10-13	21:17:55	0	22.1
2018-10-13	21:32:55	0	21.6
2018-10-13	21:47:55	0	21.3
2018-10-13	22:02:55	0	20.9
2018-10-13	22:17:55	0	20.7
2018-10-13	22:32:55	0	20.4
2018-10-13	22:47:55	0	20.1
2018-10-13	23:02:55	0	19.7
2018-10-13	23:17:55	0	19.5
2018-10-13	23:32:55	0	19.2
2018-10-13	23:47:55	0	18.9
2018-10-14	00:02:55	0	18.9
2018-10-14	00:17:55	0	24.5
2018-10-14	00:32:55	0	23.5
2018-10-14	00:47:55	0	21.7
2018-10-14	01:02:55	0	20.6
2018-10-14	01:17:55	0	19.6
2018-10-14	01:32:55	0	19.2
2018-10-14	01:47:55	0	19.5
2018-10-14	02:02:55	0	24.7
2018-10-14	02:17:55	0	23.1
2018-10-14	02:32:55	0	21.3
2018-10-14	02:47:55	0	20.3
2018-10-14	03:02:55	0	19.6
2018-10-14	03:17:55	0	18.9
2018-10-14	03:32:55	0	20.7
2018-10-14	03:47:55	0	24.2
2018-10-14	04:02:55	0	22.5
2018-10-14	04:17:55	0	20.8
2018-10-14	04:32:55	0	19.6
2018-10-14	04:47:55	0	18.9
2018-10-14	05:02:55	0	19.4
2018-10-14	05:17:55	0	24.2
2018-10-14	05:32:55	0	22.8
2018-10-14	05:47:55	0	21.2
2018-10-14	06:02:55	0	19.8
2018-10-14	06:17:55	10172	19.7
2018-10-14	06:32:55	10163	20.3
2018-10-14	06:47:55	10216	20.4
2018-10-14	07:02:55	10060	20.6
2018-10-14	07:17:55	10170	20.8
2018-10-14	07:32:55	10355	20.9
2018-10-14	07:47:55	10619	21.1
2018-10-14	08:02:55	10722	21.3
2018-10-14	08:17:55	11066	21.7
2018-10-14	08:32:55	11475	22.2
2018-10-14	08:47:55	11733	23.3
2018-10-14	09:02:55	12000	24.2
2018-10-14	09:17:55	12358	25.5
2018-10-14	09:32:55	12827	26.1
2018-10-14	09:47:55	13661	25.3
2018-10-14	10:02:55	13904	24.8
2018-10-14	10:17:55	14936	27.4
2018-10-14	10:32:55	26381	24.5
2018-10-14	10:47:55	25913	28
2018-10-14	11:02:55	16126	25.2
2018-10-14	11:17:55	30030	28.7
2018-10-14	11:32:55	30795	26.1
2018-10-14	11:47:55	31676	28.4
2018-10-14	12:02:55	31829	26.8
2018-10-14	12:17:55	31679	29
2018-10-14	12:32:55	31031	26.7
2018-10-14	12:47:55	15803	29.4
2018-10-14	13:02:55	15515	27.4
2018-10-14	13:17:55	31238	31.3
2018-10-14	13:32:55	27753	28.1
2018-10-14	13:47:55	24565	31
2018-10-14	14:02:55	14313	27.7
2018-10-14	14:17:55	14162	30.7
2018-10-14	14:32:55	13682	27.2
2018-10-14	14:47:55	13553	29.7
2018-10-14	15:02:55	13091	26.4
2018-10-14	15:17:55	12831	28.2
2018-10-14	15:32:55	12570	25.5
2018-10-14	15:47:55	12184	26.7
2018-10-14	16:02:55	12198	22.9
2018-10-14	16:17:55	12096	27.7
2018-10-14	16:32:55	11680	29.1
2018-10-14	16:47:55	11383	28.7
2018-10-14	17:02:55	11434	28.3
2018-10-14	17:17:55	10998	28
2018-10-14	17:32:55	10843	27.4
2018-10-14	17:47:55	10470	26.7
2018-10-14	18:02:55	10264	26.1
2018-10-14	18:17:55	10643	25.3
2018-10-14	18:32:55	10278	26.6
2018-10-14	18:47:55	10191	26
2018-10-14	19:02:55	10276	25.9
2018-10-14	19:17:55	10381	25.7
2018-10-14	19:32:55	10370	25.9
2018-10-14	19:47:55	10301	25.8
2018-10-14	20:02:55	10348	25.2
2018-10-14	20:17:55	0	24.6
2018-10-14	20:32:55	0	24.2
2018-10-14	20:47:55	0	23.2
2018-10-14	21:02:55	0	22.6
2018-10-14	21:17:55	0	22.2
2018-10-14	21:32:55	0	21.7
2018-10-14	21:47:55	0	21.2
2018-10-14	22:02:55	0	20.8
2018-10-14	22:17:55	0	20.5
2018-10-14	22:32:55	0	20.1
2018-10-14	22:47:55	0	19.8
2018-10-14	23:02:55	0	19.5
2018-10-14	23:17:55	0	19.3
2018-10-14	23:32:55	0	19
2018-10-14	23:47:55	0	21.7
2018-10-15	00:02:55	0	23.3
2018-10-15	00:17:55	0	22
2018-10-15	00:32:55	0	20.7
2018-10-15	00:47:55	0	20.1
2018-10-15	01:02:55	0	19.6
2018-10-15	01:17:55	0	19.1
2018-10-15	01:32:55	0	18.7
2018-10-15	01:47:55	0	23.4
2018-10-15	02:02:55	0	23.5
2018-10-15	02:17:55	0	22.2
2018-10-15	02:32:55	0	21.1
2018-10-15	02:47:55	0	20.1
2018-10-15	03:02:55	0	19.5
2018-10-15	03:17:55	0	19.1
2018-10-15	03:32:55	0	18.8
2018-10-15	03:47:55	0	23.4
2018-10-15	04:02:55	0	23.5
2018-10-15	04:17:55	0	22.1
2018-10-15	04:32:55	0	20.8
2018-10-15	04:47:55	0	19.9
2018-10-15	05:02:55	0	19.4
2018-10-15	05:17:55	0	19.1
2018-10-15	05:32:55	0	18.8
2018-10-15	05:47:55	0	23.8
2018-10-15	06:02:55	0	24.1
2018-10-15	06:17:55	10724	23.4
2018-10-15	06:32:55	10374	22.5
2018-10-15	06:47:55	10285	22.5
2018-10-15	07:02:55	10156	22.5
2018-10-15	07:17:55	10182	22.5
2018-10-15	07:32:55	10171	22.5
2018-10-15	07:47:55	10378	22.6
2018-10-15	08:02:55	10246	22.6
2018-10-15	08:17:55	10675	22.6
2018-10-15	08:32:55	10916	22.6
2018-10-15	08:47:55	11057	22.9
2018-10-15	09:02:55	11226	23.1
2018-10-15	09:17:55	12451	23.8
2018-10-15	09:32:55	13544	25
2018-10-15	09:47:55	15181	26
2018-10-15	10:02:55	15464	26.7
2018-10-15	10:17:55	13527	27.7
2018-10-15	10:32:55	15064	27.6
2018-10-15	10:47:55	14850	27.5
2018-10-15	11:02:55	16233	26.5
2018-10-15	11:17:55	14502	26.9
2018-10-15	11:32:55	15458	27.4
2018-10-15	11:47:55	19429	28.9
2018-10-15	12:02:55	33264	28.9
2018-10-15	12:17:55	31311	30.8
2018-10-15	12:32:55	28375	30.9
2018-10-15	12:47:55	13224	30.2
2018-10-15	13:02:55	16193	29.1
2018-10-15	13:17:55	20828	29.7
2018-10-15	13:32:55	14239	28.3
2018-10-15	13:47:55	14643	29.3
2018-10-15	14:02:55	14469	29.4
2018-10-15	14:17:55	17000	29.3
2018-10-15	14:32:55	14504	28.3
2018-10-15	14:47:55	15449	28.9
2018-10-15	15:02:55	12919	29
2018-10-15	15:17:55	11871	27.9
2018-10-15	15:32:55	11775	27
2018-10-15	15:47:55	12338	27.9
2018-10-15	16:02:55	13260	29.3
2018-10-15	16:17:55	11365	29.2
2018-10-15	16:32:55	12929	28.6
2018-10-15	16:47:55	11494	28.7
2018-10-15	17:02:55	10798	28.1
2018-10-15	17:17:55	11051	27
2018-10-15	17:32:55	10670	26.2
2018-10-15	17:47:55	10725	25.7
2018-10-15	18:02:55	10397	25.7
2018-10-15	18:17:55	10266	25
2018-10-15	18:32:55	10249	25
2018-10-15	18:47:55	10287	24.8
2018-10-15	19:02:55	10311	25.7
2018-10-15	19:17:55	10323	25.9
2018-10-15	19:32:55	10400	26
2018-10-15	19:47:55	10333	26.3
2018-10-15	20:02:55	10548	26.1
2018-10-15	20:17:55	0	25.3
2018-10-15	20:32:55	0	24.3
2018-10-15	20:47:55	0	23.3
2018-10-15	21:02:55	0	22.6
2018-10-15	21:17:55	0	21.9
2018-10-15	21:32:55	0	21.5
2018-10-15	21:47:55	0	21
2018-10-15	22:02:55	0	20.7
2018-10-15	22:17:55	0	20.5
2018-10-15	22:32:55	0	20.3
2018-10-15	22:47:55	0	20.1
2018-10-15	23:02:55	0	20.1
2018-10-15	23:17:55	0	19.9
2018-10-15	23:32:55	0	19.7
2018-10-15	23:47:55	0	19.5
2018-10-16	00:02:55	0	19.2
2018-10-16	00:17:55	0	23.6
2018-10-16	00:32:55	0	22.8
2018-10-16	00:47:55	0	21.3
2018-10-16	01:02:55	0	20.4
2018-10-16	01:17:55	0	19.5
2018-10-16	01:32:55	0	19.1
2018-10-16	01:47:55	0	19.8
2018-10-16	02:02:55	0	24.4
2018-10-16	02:17:55	0	23
2018-10-16	02:32:55	0	21.4
2018-10-16	02:47:55	0	20.2
2018-10-16	03:02:55	0	19.5
2018-10-16	03:17:55	0	18.9
2018-10-16	03:32:55	0	22.8
2018-10-16	03:47:55	0	23.9
2018-10-16	04:02:55	0	22.6
2018-10-16	04:17:55	0	20.8
2018-10-16	04:32:55	0	19.5
2018-10-16	04:47:55	0	18.8
2018-10-16	05:02:55	0	23.6
2018-10-16	05:17:55	0	23.7
2018-10-16	05:32:55	0	21.9
2018-10-16	05:47:55	0	19.9
2018-10-16	06:02:55	0	18.8
2018-10-16	06:17:55	9862	22.2
2018-10-16	06:32:55	9858	24.5
2018-10-16	06:47:55	9739	23.2
2018-10-16	07:02:55	9627	22.3
2018-10-16	07:17:55	9642	22.1
2018-10-16	07:32:55	9668	21.8
2018-10-16	07:47:55	9847	21.6
2018-10-16	08:02:55	10178	21.5
2018-10-16	08:17:55	10451	21.6
2018-10-16	08:32:55	10743	21.9
2018-10-16	08:47:55	11041	22.2
2018-10-16	09:02:55	11423	23.1
2018-10-16	09:17:55	12356	24
2018-10-16	09:32:55	12749	25.3
2018-10-16	09:47:55	13438	25.6
2018-10-16	10:02:55	13735	25.9
2018-10-16	10:17:55	14145	27.8
2018-10-16	10:32:55	24264	28.3
2018-10-16	10:47:55	19448	29.7
2018-10-16	11:02:55	18919	28.6
2018-10-16	11:17:55	28305	28.6
2018-10-16	11:32:55	29060	28.1
2018-10-16	11:47:55	29598	28.5
2018-10-16	12:02:55	29939	28.9
2018-10-16	12:17:55	29645	28.9
2018-10-16	12:32:55	28401	29.5
2018-10-16	12:47:55	15416	29.7
2018-10-16	13:02:55	15320	30.5
2018-10-16	13:17:55	29377	30.9
2018-10-16	13:32:55	25790	31.2
2018-10-16	13:47:55	17983	31
2018-10-16	14:02:55	13784	30.4
2018-10-16	14:17:55	13486	30.5
2018-10-16	14:32:55	13260	30.1
2018-10-16	14:47:55	13310	30.3
2018-10-16	15:02:55	12717	29.8
2018-10-16	15:17:55	12377	29.3
2018-10-16	15:32:55	12248	28.8
2018-10-16	15:47:55	11906	28.5
2018-10-16	16:02:55	11692	28.3
2018-10-16	16:17:55	11778	27.7
2018-10-16	16:32:55	11238	26.9
2018-10-16	16:47:55	11253	27.8
2018-10-16	17:02:55	11161	28.8
2018-10-16	17:17:55	10765	28.2
2018-10-16	17:32:55	10628	27.6
2018-10-16	17:47:55	10353	26.9
2018-10-16	18:02:55	10234	26.7
2018-10-16	18:17:55	10207	26.8
2018-10-16	18:32:55	10027	26.5
2018-10-16	18:47:55	10011	26.2
2018-10-16	19:02:55	10049	26.1
2018-10-16	19:17:55	10015	25.6
2018-10-16	19:32:55	9960	25.3
2018-10-16	19:47:55	9846	24.6
2018-10-16	20:02:55	10014	24.6
2018-10-16	20:17:55	0	24.5
2018-10-16	20:32:55	0	23.7
2018-10-16	20:47:55	0	22.7
2018-10-16	21:02:55	0	22
2018-10-16	21:17:55	0	21.4
2018-10-16	21:32:55	0	20.9
2018-10-16	21:47:55	0	20.6
2018-10-16	22:02:55	0	20.1
2018-10-16	22:17:55	0	19.7
2018-10-16	22:32:55	0	19.5
2018-10-16	22:47:55	0	19.2
2018-10-16	23:02:55	0	19
2018-10-16	23:17:55	0	23.6
2018-10-16	23:32:55	0	23.1
2018-10-16	23:47:55	0	21.3
2018-10-17	00:02:55	0	20.1
2018-10-17	00:17:55	0	19.4
2018-10-17	00:32:55	0	19
2018-10-17	00:47:55	0	22.4
2018-10-17	01:02:55	0	22.9
2018-10-17	01:17:55	0	21.6
2018-10-17	01:32:55	0	20.2
2018-10-17	01:47:55	0	19.3
2018-10-17	02:02:55	0	18.8
2018-10-17	02:17:55	0	19.1
2018-10-17	02:32:55	0	23.8
2018-10-17	02:47:55	0	23.8
2018-10-17	03:02:55	0	22
2018-10-17	03:17:55	0	19.9
2018-10-17	03:32:55	0	19
2018-10-17	03:47:55	0	18.4
2018-10-17	04:02:55	0	21.9
2018-10-17	04:17:55	0	24.5
2018-10-17	04:32:55	0	22.6
2018-10-17	04:47:55	0	20.9
2018-10-17	05:02:55	0	19.5
2018-10-17	05:17:55	0	18.6
2018-10-17	05:32:55	0	18.1
2018-10-17	05:47:55	0	22.1
2018-10-17	06:02:55	0	24.9
2018-10-17	06:17:55	10286	23.2
2018-10-17	06:32:55	10413	22
2018-10-17	06:47:55	10313	21.8
2018-10-17	07:02:55	10332	21.7
2018-10-17	07:17:55	10296	21.6
2018-10-17	07:32:55	10388	21.5
2018-10-17	07:47:55	10435	21.4
2018-10-17	08:02:55	10823	21.4
2018-10-17	08:17:55	10873	21.2
2018-10-17	08:32:55	10985	21.4
2018-10-17	08:47:55	11004	21.5
2018-10-17	09:02:55	11638	21.9
2018-10-17	09:17:55	12812	22.4
2018-10-17	09:32:55	13686	23.9
2018-10-17	09:47:55	14880	25.3
2018-10-17	10:02:55	14747	25.6
2018-10-17	10:17:55	14134	26.3
2018-10-17	10:32:55	14119	26.3
2018-10-17	10:47:55	15089	26.8
2018-10-17	11:02:55	21401	28.6
2018-10-17	11:17:55	26124	29.6
2018-10-17	11:32:55	26757	29.4
2018-10-17	11:47:55	26960	28.8
2018-10-17	12:02:55	27635	29
2018-10-17	12:17:55	27122	28.7
2018-10-17	12:32:55	26729	28.8
2018-10-17	12:47:55	15825	29.2
2018-10-17	13:02:55	15506	29.7
2018-10-17	13:17:55	25090	30.1
2018-10-17	13:32:55	24227	30.2
2018-10-17	13:47:55	16104	30.2
2018-10-17	14:02:55	14629	30.3
2018-10-17	14:17:55	14006	30.3
2018-10-17	14:32:55	13617	30
2018-10-17	14:47:55	13436	29.9
2018-10-17	15:02:55	12976	29.3
2018-10-17	15:17:55	12692	28.6
2018-10-17	15:32:55	12431	28.4
2018-10-17	15:47:55	12174	27.8
2018-10-17	16:02:55	12180	27.2
2018-10-17	16:17:55	11965	28.3
2018-10-17	16:32:55	11630	29.2
2018-10-17	16:47:55	11401	29
2018-10-17	17:02:55	11383	28.3
2018-10-17	17:17:55	11133	27.8
2018-10-17	17:32:55	10962	26.7
2018-10-17	17:47:55	10641	27.2
2018-10-17	18:02:55	10316	27.2
2018-10-17	18:17:55	10349	26.7
2018-10-17	18:32:55	10239	26.5
2018-10-17	18:47:55	10307	26
2018-10-17	19:02:55	10325	25.9
2018-10-17	19:17:55	10287	25.5
2018-10-17	19:32:55	10379	25.3
2018-10-17	19:47:55	10494	25.5
2018-10-17	20:02:55	10549	25.4
2018-10-17	20:17:55	0	24.7
2018-10-17	20:32:55	0	23.6
2018-10-17	20:47:55	0	22.6
2018-10-17	21:02:55	0	21.8
2018-10-17	21:17:55	0	21.2
2018-10-17	21:32:55	0	20.7
2018-10-17	21:47:55	0	20.2
2018-10-17	22:02:55	0	19.8
2018-10-17	22:17:55	0	19.4
2018-10-17	22:32:55	0	19.1
2018-10-17	22:47:55	0	21.8
2018-10-17	23:02:55	0	23.2
2018-10-17	23:17:55	0	21.7
2018-10-17	23:32:55	0	20.3
2018-10-17	23:47:55	0	19.5
2018-10-18	00:02:55	0	19.1
2018-10-18	00:17:55	0	18.9
2018-10-18	00:32:55	0	23.5
2018-10-18	00:47:55	0	23
2018-10-18	01:02:55	0	21.2
2018-10-18	01:17:55	0	19.8
2018-10-18	01:32:55	0	19.1
2018-10-18	01:47:55	0	18.9
2018-10-18	02:02:55	0	23.3
2018-10-18	02:17:55	0	23.2
2018-10-18	02:32:55	0	21.5
2018-10-18	02:47:55	0	19.8
2018-10-18	03:02:55	0	18.8
2018-10-18	03:17:55	0	18.5
2018-10-18	03:32:55	0	22.9
2018-10-18	03:47:55	0	24
2018-10-18	04:02:55	0	22.4
2018-10-18	04:17:55	0	20.5
2018-10-18	04:32:55	0	19
2018-10-18	04:47:55	0	21.9
2018-10-18	05:02:55	0	25.1
2018-10-18	05:17:55	0	22.5
2018-10-18	05:32:55	0	20.9
2018-10-18	05:47:55	0	19.2
2018-10-18	06:02:55	0	18.4
2018-10-18	06:17:55	9971	22.2
2018-10-18	06:32:55	9851	25.5
2018-10-18	06:47:55	9662	23.7
2018-10-18	07:02:55	9593	22.7
2018-10-18	07:17:55	10331	22.1
2018-10-18	07:32:55	10288	22
2018-10-18	07:47:55	10456	21.8
2018-10-18	08:02:55	10557	21.7
2018-10-18	08:17:55	10685	21.6
2018-10-18	08:32:55	11247	21.7
2018-10-18	08:47:55	11526	22
2018-10-18	09:02:55	11878	22.5
2018-10-18	09:17:55	12493	23
2018-10-18	09:32:55	13015	24
2018-10-18	09:47:55	13509	25.2
2018-10-18	10:02:55	14188	25
2018-10-18	10:17:55	14853	25.7
2018-10-18	10:32:55	15288	26.8
2018-10-18	10:47:55	15711	27.6
2018-10-18	11:02:55	20609	27.4
2018-10-18	11:17:55	22676	27
2018-10-18	11:32:55	23744	29.4
2018-10-18	11:47:55	24112	30.2
2018-10-18	12:02:55	24706	30.4
2018-10-18	12:17:55	24373	30.5
2018-10-18	12:32:55	23901	30.1
2018-10-18	12:47:55	15834	28.7
2018-10-18	13:02:55	15642	28.3
2018-10-18	13:17:55	23432	29
2018-10-18	13:32:55	21545	29
2018-10-18	13:47:55	15011	28.9
2018-10-18	14:02:55	14489	28.8
2018-10-18	14:17:55	14015	28.6
2018-10-18	14:32:55	13755	29
2018-10-18	14:47:55	13330	28.6
2018-10-18	15:02:55	13231	30.5
2018-10-18	15:17:55	12895	30.7
2018-10-18	15:32:55	12554	30.5
2018-10-18	15:47:55	12405	30.4
2018-10-18	16:02:55	11845	29.9
2018-10-18	16:17:55	11419	29.5
2018-10-18	16:32:55	10844	28.7
2018-10-18	16:47:55	10604	27.9
2018-10-18	17:02:55	10636	26.8
2018-10-18	17:17:55	10355	27.2
2018-10-18	17:32:55	10195	27
2018-10-18	17:47:55	10165	26.8
2018-10-18	18:02:55	9955	26.5
2018-10-18	18:17:55	9874	25.8
2018-10-18	18:32:55	9780	25.3
2018-10-18	18:47:55	9931	25.2
2018-10-18	19:02:55	9956	24.9
2018-10-18	19:17:55	10026	25.2
2018-10-18	19:32:55	9998	25.3
2018-10-18	19:47:55	9990	25.5
2018-10-18	20:02:55	10181	25.4
2018-10-18	20:17:55	0	24.6
2018-10-18	20:32:55	0	23.6
2018-10-18	20:47:55	0	22.7
2018-10-18	21:02:55	0	21.9
2018-10-18	21:17:55	0	21.2
2018-10-18	21:32:55	0	20.8
2018-10-18	21:47:55	0	20.3
2018-10-18	22:02:55	0	19.9
2018-10-18	22:17:55	0	19.5
2018-10-18	22:32:55	0	19.3
2018-10-18	22:47:55	0	19
2018-10-18	23:02:55	0	22.4
2018-10-18	23:17:55	0	22.8
2018-10-18	23:32:55	0	21.6
2018-10-18	23:47:55	0	20.3
2018-10-19	00:02:55	0	19.6
2018-10-19	00:17:55	0	19.1
2018-10-19	00:32:55	0	18.9
2018-10-19	00:47:55	0	23.5
2018-10-19	01:02:55	0	23.6
2018-10-19	01:17:55	0	22.2
2018-10-19	01:32:55	0	20.8
2018-10-19	01:47:55	0	20.1
2018-10-19	02:02:55	0	19.8
2018-10-19	02:17:55	0	19.5
2018-10-19	02:32:55	0	19.4
2018-10-19	02:47:55	0	20
2018-10-19	03:02:55	0	20.9
2018-10-19	03:17:55	0	20.1
2018-10-19	03:32:55	0	19.7
2018-10-19	03:47:55	0	19.4
2018-10-19	04:02:55	0	19.2
2018-10-19	04:17:55	0	21.3
2018-10-19	04:32:55	0	22.7
2018-10-19	04:47:55	0	22.3
2018-10-19	05:02:55	0	20.9
2018-10-19	05:17:55	0	20.1
2018-10-19	05:32:55	0	19.7
2018-10-19	05:47:55	0	19.3
2018-10-19	06:02:55	0	19.2
2018-10-19	06:17:55	10017	20.7
2018-10-19	06:32:55	9781	21.1
2018-10-19	06:47:55	10184	21.6
2018-10-19	07:02:55	10433	22
2018-10-19	07:17:55	10625	22.3
2018-10-19	07:32:55	10521	22.5
2018-10-19	07:47:55	10625	22.8
2018-10-19	08:02:55	10677	23
2018-10-19	08:17:55	10549	23.2
2018-10-19	08:32:55	10863	23.5
2018-10-19	08:47:55	10915	23.8
2018-10-19	09:02:55	11384	24
2018-10-19	09:17:55	11999	24.3
2018-10-19	09:32:55	11729	24.9
2018-10-19	09:47:55	12354	25.3
2018-10-19	10:02:55	13451	25.6
2018-10-19	10:17:55	13150	26.1
2018-10-19	10:32:55	15338	25.5
2018-10-19	10:47:55	17197	26.3
2018-10-19	11:02:55	14918	26.9
2018-10-19	11:17:55	13701	26.6
2018-10-19	11:32:55	13694	26.8
2018-10-19	11:47:55	13894	26.7
2018-10-19	12:02:55	14588	27.1
2018-10-19	12:17:55	14602	27.5
2018-10-19	12:32:55	14715	27.7
2018-10-19	12:47:55	13941	27.7
2018-10-19	13:02:55	13396	27.6
2018-10-19	13:17:55	13220	27.7
2018-10-19	13:32:55	14087	27.7
2018-10-19	13:47:55	14154	27.6
2018-10-19	14:02:55	13741	27.8
2018-10-19	14:17:55	13604	27.8
2018-10-19	14:32:55	13167	27.7
2018-10-19	14:47:55	13031	27.7
2018-10-19	15:02:55	12808	27.6
2018-10-19	15:17:55	12223	27.5
2018-10-19	15:32:55	12709	27.7
2018-10-19	15:47:55	12841	27.5
2018-10-19	16:02:55	12366	27.2
2018-10-19	16:17:55	11398	26.9
2018-10-19	16:32:55	11891	26.6
2018-10-19	16:47:55	11951	26.3
2018-10-19	17:02:55	11434	26.1
2018-10-19	17:17:55	11303	25.7
2018-10-19	17:32:55	10900	25.8
2018-10-19	17:47:55	10626	25.3
2018-10-19	18:02:55	10237	24.7
2018-10-19	18:17:55	10315	24.6
2018-10-19	18:32:55	10180	24.9
2018-10-19	18:47:55	10192	24.5
2018-10-19	19:02:55	10219	25.2
2018-10-19	19:17:55	10266	25.3
2018-10-19	19:32:55	10185	25.3
2018-10-19	19:47:55	10242	25.2
2018-10-19	20:02:55	10306	25.2
2018-10-19	20:17:55	0	24.6
2018-10-19	20:32:55	0	23.4
2018-10-19	20:47:55	0	22.5
2018-10-19	21:02:55	0	21.6
2018-10-19	21:17:55	0	20.9
2018-10-19	21:32:55	0	20.3
2018-10-19	21:47:55	0	19.7
2018-10-19	22:02:55	0	19.2
2018-10-19	22:17:55	0	18.8
2018-10-19	22:32:55	0	22.2
2018-10-19	22:47:55	0	24.7
2018-10-19	23:02:55	0	22.8
2018-10-19	23:17:55	0	21.1
2018-10-19	23:32:55	0	19.7
2018-10-19	23:47:55	0	19
2018-10-20	00:02:55	0	23.8
2018-10-20	00:17:55	0	23.7
2018-10-20	00:32:55	0	21.9
2018-10-20	00:47:55	0	20.4
2018-10-20	01:02:55	0	19.5
2018-10-20	01:17:55	0	19.1
2018-10-20	01:32:55	0	20.4
2018-10-20	01:47:55	0	24.3
2018-10-20	02:02:55	0	23.4
2018-10-20	02:17:55	0	21.9
2018-10-20	02:32:55	0	20.8
2018-10-20	02:47:55	0	20
2018-10-20	03:02:55	0	19.5
2018-10-20	03:17:55	0	19.2
2018-10-20	03:32:55	0	19
2018-10-20	03:47:55	0	23.3
2018-10-20	04:02:55	0	22.9
2018-10-20	04:17:55	0	22.3
2018-10-20	04:32:55	0	20.9
2018-10-20	04:47:55	0	20
2018-10-20	05:02:55	0	19.6
2018-10-20	05:17:55	0	19.2
2018-10-20	05:32:55	0	18.9
2018-10-20	05:47:55	0	18.6
2018-10-20	06:02:55	0	21.3
2018-10-20	06:17:55	10199	24.7
2018-10-20	06:32:55	10311	24.7
2018-10-20	06:47:55	10158	23.7
2018-10-20	07:02:55	9978	23.2
2018-10-20	07:17:55	10039	23.3
2018-10-20	07:32:55	10126	23.3
2018-10-20	07:47:55	10092	23.3
2018-10-20	08:02:55	10043	23.2
2018-10-20	08:17:55	10244	23.4
2018-10-20	08:32:55	10627	23.2
2018-10-20	08:47:55	10688	23.6
2018-10-20	09:02:55	11195	23.8
2018-10-20	09:17:55	12091	24.1
2018-10-20	09:32:55	12814	24.8
2018-10-20	09:47:55	13247	25.7
2018-10-20	10:02:55	13025	26.3
2018-10-20	10:17:55	12273	24.8
2018-10-20	10:32:55	14866	25
2018-10-20	10:47:55	15044	26.1
2018-10-20	11:02:55	17339	26.5
2018-10-20	11:17:55	14551	28
2018-10-20	11:32:55	12593	27.2
2018-10-20	11:47:55	14079	26.3
2018-10-20	12:02:55	13673	26.2
2018-10-20	12:17:55	14048	26
2018-10-20	12:32:55	16995	26.4
2018-10-20	12:47:55	18468	30.1
2018-10-20	13:02:55	16556	30.2
2018-10-20	13:17:55	13880	28.4
2018-10-20	13:32:55	12610	27.6
2018-10-20	13:47:55	14038	27
2018-10-20	14:02:55	13699	27.4
2018-10-20	14:17:55	14256	27.6
2018-10-20	14:32:55	13346	29.4
2018-10-20	14:47:55	12536	28.7
2018-10-20	15:02:55	12268	26.4
2018-10-20	15:17:55	13522	27.5
2018-10-20	15:32:55	12833	27.3
2018-10-20	15:47:55	12660	27.4
2018-10-20	16:02:55	12116	26.6
2018-10-20	16:17:55	11799	26.6
2018-10-20	16:32:55	11354	26.6
2018-10-20	16:47:55	11269	26.3
2018-10-20	17:02:55	11347	25.7
2018-10-20	17:17:55	10712	25.2
2018-10-20	17:32:55	10278	24.2
2018-10-20	17:47:55	10004	23.7
2018-10-20	18:02:55	9804	24.5
2018-10-20	18:17:55	9770	24.3
2018-10-20	18:32:55	9705	23.9
2018-10-20	18:47:55	9669	23.9
2018-10-20	19:02:55	9690	23.8
2018-10-20	19:17:55	9630	23.7
2018-10-20	19:32:55	9652	23.6
2018-10-20	19:47:55	9717	23.5
2018-10-20	20:02:55	9794	23.2
2018-10-20	20:17:55	0	22.3
2018-10-20	20:32:55	0	21.3
2018-10-20	20:47:55	0	20.4
2018-10-20	21:02:55	0	19.9
2018-10-20	21:17:55	0	19.3
2018-10-20	21:32:55	0	19.4
2018-10-20	21:47:55	0	23.9
2018-10-20	22:02:55	0	24.2
2018-10-20	22:17:55	0	22.1
2018-10-20	22:32:55	0	20.6
2018-10-20	22:47:55	0	19.7
2018-10-20	23:02:55	0	19.2
2018-10-20	23:17:55	0	18.9
2018-10-20	23:32:55	0	20.8
2018-10-20	23:47:55	0	24.9
2018-10-21	00:02:55	0	23.5
2018-10-21	00:17:55	0	22.1
2018-10-21	00:32:55	0	20.5
2018-10-21	00:47:55	0	19.5
2018-10-21	01:02:55	0	18.9
2018-10-21	01:17:55	0	21.7
2018-10-21	01:32:55	0	24.3
2018-10-21	01:47:55	0	23.1
2018-10-21	02:02:55	0	21.2
2018-10-21	02:17:55	0	19.9
2018-10-21	02:32:55	0	19.1
2018-10-21	02:47:55	0	18.6
2018-10-21	03:02:55	0	21
2018-10-21	03:17:55	0	24.5
2018-10-21	03:32:55	0	23.5
2018-10-21	03:47:55	0	22
2018-10-21	04:02:55	0	20.4
2018-10-21	04:17:55	0	19.3
2018-10-21	04:32:55	0	18.9
2018-10-21	04:47:55	0	24
2018-10-21	05:02:55	0	23
2018-10-21	05:17:55	0	21.2
2018-10-21	05:32:55	0	19.2
2018-10-21	05:47:55	0	18.2
2018-10-21	06:02:55	0	22.3
2018-10-21	06:17:55	10157	24.4
2018-10-21	06:32:55	10089	23.9
2018-10-21	06:47:55	10006	22.3
2018-10-21	07:02:55	10003	22
2018-10-21	07:17:55	10490	21.7
2018-10-21	07:32:55	10522	21.5
2018-10-21	07:47:55	10934	21.1
2018-10-21	08:02:55	10893	20.9
2018-10-21	08:17:55	11381	21
2018-10-21	08:32:55	11328	21.2
2018-10-21	08:47:55	11949	21.4
2018-10-21	09:02:55	12086	21.7
2018-10-21	09:17:55	12469	22.5
2018-10-21	09:32:55	13342	23
2018-10-21	09:47:55	13694	24.1
2018-10-21	10:02:55	13844	25.2
2018-10-21	10:17:55	13741	24.6
2018-10-21	10:32:55	13362	24.6
2018-10-21	10:47:55	13093	24.4
2018-10-21	11:02:55	13710	25
2018-10-21	11:17:55	14836	26.3
2018-10-21	11:32:55	14981	24.8
2018-10-21	11:47:55	15053	25.1
2018-10-21	12:02:55	26108	25.6
2018-10-21	12:17:55	29358	29.7
2018-10-21	12:32:55	29026	30.2
2018-10-21	12:47:55	17320	28.9
2018-10-21	13:02:55	16818	30.9
2018-10-21	13:17:55	23746	28.2
2018-10-21	13:32:55	13359	29.4
2018-10-21	13:47:55	15233	28.2
2018-10-21	14:02:55	14936	29.8
2018-10-21	14:17:55	16360	28.2
2018-10-21	14:32:55	15919	28.7
2018-10-21	14:47:55	13762	28.2
2018-10-21	15:02:55	14396	26.5
2018-10-21	15:17:55	11862	26.8
2018-10-21	15:32:55	11696	27
2018-10-21	15:47:55	11688	26.8
2018-10-21	16:02:55	12381	27.1
2018-10-21	16:17:55	11887	26.6
2018-10-21	16:32:55	11716	26.4
2018-10-21	16:47:55	11174	26.6
2018-10-21	17:02:55	11005	25.6
2018-10-21	17:17:55	10863	25.3
2018-10-21	17:32:55	10692	24.9
2018-10-21	17:47:55	10501	24.6
2018-10-21	18:02:55	10323	24.4
2018-10-21	18:17:55	10200	24.2
2018-10-21	18:32:55	10042	24
2018-10-21	18:47:55	10080	23.7
2018-10-21	19:02:55	10047	23.6
2018-10-21	19:17:55	10020	23.2
2018-10-21	19:32:55	10052	23
2018-10-21	19:47:55	10069	22.7
2018-10-21	20:02:55	10135	22.8
2018-10-21	20:17:55	0	21.8
2018-10-21	20:32:55	0	20.4
2018-10-21	20:47:55	0	19.4
2018-10-21	21:02:55	0	18.6
2018-10-21	21:17:55	0	21.5
2018-10-21	21:32:55	0	25.4
2018-10-21	21:47:55	0	23.5
2018-10-21	22:02:55	0	21.1
2018-10-21	22:17:55	0	19.3
2018-10-21	22:32:55	0	18.4
2018-10-21	22:47:55	0	22.5
2018-10-21	23:02:55	0	24.8
2018-10-21	23:17:55	0	22.6
2018-10-21	23:32:55	0	20.2
2018-10-21	23:47:55	0	18.6
2018-10-22	00:02:55	0	21.4
2018-10-22	00:17:55	0	24.3
2018-10-22	00:32:55	0	22.5
2018-10-22	00:47:55	0	20.4
2018-10-22	01:02:55	0	18.5
2018-10-22	01:17:55	0	20.3
2018-10-22	01:32:55	0	24.3
2018-10-22	01:47:55	0	22.9
2018-10-22	02:02:55	0	20.6
2018-10-22	02:17:55	0	18.7
2018-10-22	02:32:55	0	20.9
2018-10-22	02:47:55	0	23.7
2018-10-22	03:02:55	0	22.9
2018-10-22	03:17:55	0	20.5
2018-10-22	03:32:55	0	18.4
2018-10-22	03:47:55	0	20.4
2018-10-22	04:02:55	0	23.9
2018-10-22	04:17:55	0	23
2018-10-22	04:32:55	0	20.2
2018-10-22	04:47:55	0	18
2018-10-22	05:02:55	0	20.6
2018-10-22	05:17:55	0	24.2
2018-10-22	05:32:55	0	21.7
2018-10-22	05:47:55	0	19.4
2018-10-22	06:02:55	0	18.2
2018-10-22	06:17:55	9778	22.6
2018-10-22	06:32:55	9811	24.5
2018-10-22	06:47:55	9679	22.7
2018-10-22	07:02:55	10175	20.8
2018-10-22	07:17:55	10016	20.1
2018-10-22	07:32:55	10024	19.6
2018-10-22	07:47:55	10257	19.4
2018-10-22	08:02:55	10241	21.9
2018-10-22	08:17:55	10625	21
2018-10-22	08:32:55	11261	21
2018-10-22	08:47:55	11300	21.1
[truncated: 3,287 more rows]
[truncated: 1 more columns]
