# Supplementary material for: Arbuscular Mycorrhiza Mediates Efficient Recycling From Soil to Plants of Nitrogen Bound in Chitin
Source: Front Microbiol. 2021 Feb 19;12:574060. doi: 10.3389/fmicb.2021.574060 (PMC7933022; doi:10.3389/fmicb.2021.574060)
Supplement: Supplementary Table 3 — PCR primers and cycling conditions. [file Table_3.XLSX]

## Sheet: List1
Target gene/region	Microbial group targeted	Purpose	Oligo name	Primer/probe sequence (5´-3´)	Fragment size (bp)	Reference	Amplication conditions	Note
16S rRNA	Eubacteria	qPCR	Eub338f	ACTCCTACGGGAGGCAGCAG	180	Lane (1991)	95°C-3min, 55 cycles, 95°C-10s, 55°C-20s, 72°C-25s, followed by melting curve analysis	SYBR green based quantification
			Eub518r	ATTACCGCGGCTGCTGG		Muyzer et al (1993)
16S rRNA	CTO	qPCR	CTO189f	GGAGRAAAGYAGGGGATCG	465	Kowalchuk et al (1997)	95°C-3min, 55 cycles, 95°C-10s, 55°C-20s, 72°C-25s, followed by melting curve analysis	SYBR green based quantification
			CTO654r	CTAGCYTTGTAGTTTCAAACGC
ITS	Fungi	qPCR	ITSOF	ACTTGGTCATTTAGAGGAAGT	~ 420	Taylor et McCormick (2008), Tedersoo et al (2008)	95°C-3min, 55 cycles, 95°C-10s, 57°C-20s, 72°C-25s, followed by melting curve analysis	SYBR green based quantification
			5.8S	CGCTGCGTTCTTCATCG		Vilgalys et Hester (1990)
18S	Protists	qPCR	V4f (TAReuk454fwd1)	CCAGCASCYGCGGTAATTCC	~ 400	Stoeck et al (2010)	95°C-3min, 55 cycles, 95°C-10s, 48°C-40s, 72°C-1min, followed by melting curve analysis	SYBR green based quantification	in the qPCR, V4_IL_F primer was used:	TCGTCGGCAGCGTCAGATGTGTATAAGAGACAGNNNNNCCAGCASCYGCGGTAATTCC
			V4r (TAReukRev3)	ACTTTCGTTCTTGATYRA					in the qPCR, V4_IL_R primer was used:	GTCTCGTGGGCTCGGAGATGTGTATAAGAGACAGNNNNNACTTTCGTTCTTGATYRA
mitochondrial SSU	Rhizophagus irregularis	qPCR	mt5_f	TTTTAGCGATAGCGTAACAGC	176	Couillerot et al (2013)	95°C-5min, 55 cycles, 95°C-10s, 54°C-1mins, 72°C-25s	hydrolysis (TaqMan) probe system
			mt5_r	TACATCTAGGACAGGGTTTCG
			mt5_probe	AAACTGCCACTCCCTCCATATCCAA
nuclear LSU	Rhizophagus irregularis	qPCR	intra_f	TTCGGGTAATCAGCCTTTCG	250	Thonar et al (2012)	95°C-5min, 55 cycles, 95°C-10s, 52°C-1min, 72°C-25s	hydrolysis (TaqMan) probe system
			intra_r	TCAGAGATCAGACAGGTAGCC
			intra_probe	TTAACCAACCACACGGGCAAGTACA
nuclear LSU	Claroideoglomus claroideum	qPCR	clar_f	GCGAGTGAAGAGGGAAGAG	177	Thonar et al (2012)	95°C-5min, 55 cycles, 95°C-10s, 52°C-1min, 72°C-25s	hydrolysis (TaqMan) probe system
			clar_r	TTGAAAGCGTATCGTAGATGAAC
			clar_probe	AACAGGACATCATAGAGGGTGACAATCCC
nuclear LSU	Funneliformis mosseae	qPCR	moss_f	GGAAACGATTGAAGTCAGTCATACCAA	122	Thonar et al (2012)	95°C-5min, 55 cycles, 95°C-10s, 54°C-50s, 72°C-25s	hydrolysis (TaqMan) probe system
			moss_r	CGAAAAAGTACACCAAGAGATCCCAAT
			moss_probe	AGAGTTTCAAAGCCTTCGGATTCGC
internal DNA standard	construct (plasmid DNA)	qPCR	IS_f	CGAACCTGGACTGTTATGATG	87	Thonar et al (2012)	95°C-5min, 50 cycles, 95°C-10s, 50°C-20s, 72°C-10s	hydrolysis (TaqMan) probe system
			IS_r	AATAAACAATCCCCTGTATTTCAC
			IS_probe	CACCAGGCACCAACAACGACCATT
18S	AM fungi (Glomeromycotina)	qPCR	NS31	TTGGAGGGCAAGTCTGGTGCC	~ 570	Simon et al (1992)	95°C-3min, 55 cycles, 95°C-10s, 60°C-15s, 72°C-25s, followed by melting curve analysis	SYBR green based quantification
			AML2	GAACCCAAACACTTTGGTTTCC		Lee et al (2008)
18S	AM fungi (Glomeromycotina)	end-point PCR, generation of amplicon for NGS	WANDA	CAGCCGCGGTAATTCCAGCT	~ 550	Dumbrell et al (2011)	94°C-1min, 38 cycles, 94°C-30s, 50°C-75s, 72°C-45s, followed by final elongation at 72°C for 5min	first PCR conducted with overhang-primers WANDA_IL as follows, the second PCR (10 cycles only) with indexed Nextera XT Illumina adapters	TCGTCGGCAGCGTCAGATGTGTATAAGAGACAGNNNNNCAGCCGCGGTAATTCCAGCT
			AML2	GAACCCAAACACTTTGGTTTCC		Lee et al (2008)		first PCR conducted with overhang-primers AML2_IL as follows, the second PCR (10 cycles only) with indexed Nextera XT Illumina adapters	GTCTCGTGGGCTCGGAGATGTGTATAAGAGACAGNNNNNGAACCCAAACACTTTGGTTTCC
Full references:
Couillerot O, Ramírez-Trujillo A, Walker V, von Felten A, Jansa J, Maurhofer M, Défago G, Prigent-Combaret C, Comte G, Caballero-Mellado J, Moënne-Loccoz Y. 2013. Comparison of prominent Azospirillum strains in Azospirillum–Pseudomonas–Glomus consortia for promotion of maize growth. Appl. Microbiol. Biotechnol. 97: 4639–4649
Dumbrell AJ, Ashton PD, Aziz N, Feng G, Nelson M, Dytham C, Fitter AH, Helgason T. 2011. Distinct seasonal assemblages of arbuscular mycorrhizal fungi revealed by massively parallel pyrosequencing. New Phytol. 190: 794–804
Kowalchuk GA, Stephen JR, De Boer W, Prosser JI, Embley TM, Woldendorp JW. 1997. Analysis of ammonia-oxidizing bacteria of the beta subdivision of the class Proteobacteria in coastal sand dunes by denaturing gradient gel electrophoresis and sequencing of PCR-amplified 16S ribosomal DNA fragments. Appl. Environ. Microbiol. 63: 1489-1497
Lane D. 1991. 16s/23s rRNA sequencing, p. 115-175. In Stackebrandt E, Goodfellow M (ed.), Nucleic acid techniques in bacterial systematics. John Wiley & Sons, West Sussex, United Kingdom
Lee J, Lee S, Young PW. 2008. Improved PCR primers for the detection and identification of arbuscular mycorrhizal fungi. FEMS Microbiol. Ecol. 65: 339-349
Muyzer G, Dewaal EC, Uitterlinden AG. 1993. Profiling of complex microbial populations by denaturing gradient gel electrophoresis analysis of polymerase chain reaction amplified genes coding for 16S ribosomal RNA. Appl. Environ. Microbiol. 59: 695-700
Simon L, Lalonde M, Bruns TD. 1992. Specific amplification of 18s fungal ribosomal genes from vesicular-arbuscular endomycorrhizal fungi colonizing roots. Appl. Environ. Microbiol. 58: 291-295
Stoeck T, Bass D, Nebel M, Christen R, Jones MDM, Breiner HW, Richards TA. 2010. Multiple marker parallel tag environmental DNA sequencing reveals a highly complex eukaryotic community in marine anoxic water. Mol. Ecol. 19: 21-31
Taylor DL, McCormick MK. 2008. Internal transcribed spacer primers and sequences for improved characterization of basidiomycetous orchid mycorrhizas. New Phytol. 177: 1020-1033
Tedersoo L, Jairus T, Horton BM, Abarenkov K, Suvi T, Saar I, Kõljalg U. 2008. Strong host preference of ectomycorrhizal fungi in a Tasmanian wet sclerophyll forest as revealed by DNA barcoding and taxon specific primers. New Phytol. 180: 479-490
Thonar C, Erb A, Jansa J. 2012. Real-time PCR to quantify composition of arbuscular mycorrhizal fungal communities - marker design, verification, calibration and field validation. Mol. Ecol. Resour. 12: 219-232
Vilgalys R, Hester M. 1990. Rapid genetic identification and mapping of enzymatically amplified ribosomal DNA from several Cryptococcus species. J. Bacteriol. 172: 4238–4246
