# Supplementary material for: Arbuscular Mycorrhiza Mediates Efficient Recycling From Soil to Plants of Nitrogen Bound in Chitin
Source: Front Microbiol. 2021 Feb 19;12:574060. doi: 10.3389/fmicb.2021.574060 (PMC7933022; doi:10.3389/fmicb.2021.574060)
Supplement: Supplementary Table 4 — Data used for drawing the figures. [file Table_4.XLSX]

## Sheet: Fig2a
					delta 15N/14N in leaves (permille)
pot ID	trt	AM	chitin	N fertilization	week 1	week 2	week 3	week 4	week 5	week 6	week 7	week 8
1	1	+	15N	+	5.166	142.017	868.001	16050.7	17206.5	14812.6	10109.8	12673.6
2	1	+	15N	+	6.596	52.155	6841.3	7340.95	14545.1	15331.4	8545.07	7326.94
3	1	+	15N	+	6.108	417.707	9754.66	6351.12	23069.8	19677.5	11339.3	9187.88
4	1	+	15N	+	3.337	217.195	4976.66	19012.3	11930.1	10987	9361.62	11331.9
5	1	+	15N	+	0.906	85.919	1603.15	9917.19	20886.1	12529.2	11880.3	8959.34
6	2	+	15N	-	3.829	92.085	3545.41	18235.4	30114.8	24324.4	19608.2	16001.4
7	2	+	15N	-	4.679	350.553	2249.42	17588.1	18363.3	24096.4	20034.6	17539.1
8	2	+	15N	-	4.972	97.082	1420.26	15628.4	16870.4	18043.6	19115.3	14982.4
9	2	+	15N	-	3.851	227.674	1464.06	22328.6	15974.5	19472.4	19461.7	14041.8
10	2	+	15N	-	1.592	97.454	929.53	12627.6	19062.3	18024.6	13080.8	13020.5
11	3	-	15N	+	4.405	9.041	70.04	165.66	643.724	1198.37	1329.35	1282.15
12	3	-	15N	+	-0.357	10.252	76.7	115.853	579.135	1002.35	991.289	2051.68
13	3	-	15N	+	3.29	13.898	28.51	89.512	162.045	469.389	673.583	537.231
14	3	-	15N	+	3.706	18.743	109.008	216.331	486.62	790.377	1189.63	2183.35
15	3	-	15N	+	1.592	16.748	181.861	402.306	777.314	876.099	1163.37	1102.97
16	4	-	15N	-	2.475	20.527	127.575	355.835	499.826	1085.13	1692.12	2078.62
17	4	-	15N	-	3.35	12.652	84.64	563.714	995.307	1928.02	2953.03	1382.98
18	4	-	15N	-	4.635	40.656	296.378	614.65	1326.44	2117.45	4144.59	3375.87
19	4	-	15N	-	3.477	14.177	250.91	341.368	599.179	1918.79	2441.96	1978.08
20	4	-	15N	-	3.515	12.667	84.814	429.297	708.276	1213.13	2484.8	2218.88
21	5	+	14N	-	2.344	5.557	6.687	9.394	7.124	8.839	9.67	11.92
22	5	+	14N	-	-3.469	6.177	6.329	8.878	7.559	6.803	8.264	7.61
23	5	+	14N	-	-0.064	5.189	8.581	9.059	7.714	8.28	7.584	6.505
24	5	+	14N	-	-0.688	6.417	6.439	10.561	9.08	8.774	7.29	7.577
25	6	-	14N	-	6.125	2.724	3.589	3.716	4.141	6.117	3.817	4.869
26	6	-	14N	-	7.184	5.454	6.53	4.74	3.642	2.343	5.603	4.45
27	6	-	14N	-	2.667	4.73	4.628	4.094	5.245	3.659	3.083	3.065
28	6	-	14N	-	1.523	3.963	3.263	4.803	4.823	6.919	3.121	6.202

## Sheet: Fig2b
pot ID	trt	N fert	AM	15N excess plant (umol)	15N excess central comp (umol)	15N excess big volume (umol)	15N excess 1st trap (umol)	15N excess 2nd trap (umol)	15N excess 3rd trap (umol)		% in plants	% in central	% in big volume	% in 1st trap	% in 2nd trap	% in 3rd trap	% unaccounted losses
1	1	3x	M	466.524	34.2159	31.1063	364.74	254.809	239.776		20.1696	1.47929	1.34485	15.7691	11.0164	10.3664	39.8543
2	1	3x	M	518.577	26.0659	72.5973	434.145	259.686	192.056		22.4201	1.12693	3.13867	18.7698	11.2272	8.30332	35.014
3	1	3x	M	660.823	33.6552	96.0981	366.468	251.76	210.417		28.57	1.45504	4.1547	15.8438	10.8846	9.09716	29.9948
4	1	3x	M	523.37	23.2924	113.799	400.31	292.447	218.379		22.6273	1.00702	4.91997	17.307	12.6436	9.44138	32.0537
5	1	3x	M	475.547	33.3189	128.793	405.662	280.779	248.461		20.5597	1.4405	5.56824	17.5383	12.1392	10.742	32.012
6	2	1x	M	596.701	35.5688	104.172	401.918	294.39	237.815		25.7977	1.53778	4.50377	17.3765	12.7276	10.2817	27.775
7	2	1x	M	712.853	29.777	113.512	362.379	287.577	260.275		30.8194	1.28737	4.90758	15.667	12.4331	11.2527	23.6328
8	2	1x	M	611.177	29.7676	85.3625	348.052	209.645	242.425		26.4235	1.28697	3.69055	15.0477	9.06379	10.481	34.0065
9	2	1x	M	533.767	34.6384	97.8943	295.255	254.126	227.328		23.0768	1.49755	4.23235	12.765	10.9868	9.82826	37.6132
10	2	1x	M	526.838	34.8167	45.9773	334.237	306.354	251.876		22.7773	1.50526	1.98778	14.4504	13.2449	10.8896	35.1448
11	3	3x	NM	13.142	5.07296	175.401	427.482	385.067	269.848		0.56818	0.219324	7.58326	18.4817	16.648	11.6666	44.833
12	3	3x	NM	13.667	15.4324	133.34	499.479	294.176	260.886		0.590876	0.667204	5.76482	21.5944	12.7184	11.2791	47.3852
13	3	3x	NM	4.53426	11.6877	213.839	457.037	341.534	314.804		0.196034	0.505305	9.24511	19.7595	14.7658	13.6102	41.918
14	3	3x	NM	14.2667	12.4822	194.054	402.594	325.656	300.492		0.616803	0.539655	8.3897	17.4057	14.0794	12.9915	45.9773
15	3	3x	NM	19.8815	6.02124	185.206	429.205	313.527	269.464		0.859555	0.260322	8.00717	18.5562	13.555	11.65	47.1117
16	4	1x	NM	9.92221	6.86599	92.5895	413.634	298.779	119.214		0.428976	0.296843	4.00301	17.883	12.9174	5.15409	59.3167
17	4	1x	NM	17.2848	13.9066	216.47	497.956	410.837	277.033		0.747289	0.601238	9.35884	21.5286	17.7621	11.9772	38.0247
18	4	1x	NM	22.2962	7.71935	458.334	445.794	392.43	298.101		0.963953	0.333738	19.8156	19.2734	16.9663	12.8881	29.759
19	4	1x	NM	24.6366	10.1607	325.529	436.124	377.607	281.135		1.06513	0.439288	14.0739	18.8553	16.3254	12.1546	37.0864
20	4	1x	NM	19.4778	7.90502	626.726	465.151	367.406	310.174		0.842099	0.341765	27.0958	20.1103	15.8844	13.41	22.3156

## Sheet: Fig2c-e
Pot ID	N fert	myc	15N	DW shoots (g)	DW roots (g)	DW plant (g)		P shoots (mmol)	P roots (mmol)	P total (mmol)		shoot N (mmol)	root N (mmol)	N total (mmol)
1	3x	M	+	12.274	10.4585	22.7325		0.641341	0.370192	1.01153		11.0637	5.36653	16.4302
2	3x	M	+	13.396	10.4494	23.8454		0.74073	0.388965	1.1297		12.8171	7.41305	20.2302
3	3x	M	+	15.035	8.35262	23.3876		0.768136	0.421434	1.18957		13.9203	6.10309	20.0234
4	3x	M	+	14.056	8.47527	22.5313		0.700731	0.328736	1.02947		10.8008	5.18409	15.9849
5	3x	M	+	11.986	7.74821	19.7342		0.703821	0.324107	1.02793		12.1594	5.53174	17.6911
6	1x	M	+	11.319	9.24975	20.5688		0.616214	0.34316	0.959374		7.4158	4.77937	12.1952
7	1x	M	+	11.517	13.0703	24.5873		0.709914	0.477845	1.18776		8.13884	6.95177	15.0906
8	1x	M	+	13.39	14.3443	27.7343		0.653007	0.471094	1.1241		9.77376	5.68834	15.4621
9	1x	M	+	14.622	11.5126	26.1346		0.946206	0.361216	1.30742		9.38712	3.99051	13.3776
10	1x	M	+	13.506	9.82169	23.3277		0.708383	0.355102	1.06349		9.72663	4.41695	14.1436
11	3x	NM	+	1.087	1.23886	2.32586		0.0175384	0.0163909	0.0339293		1.06356	1.13717	2.20073
12	3x	NM	+	0.827	1.04309	1.87009		0.0151976	0.0169819	0.0321795		0.937383	0.998334	1.93572
13	3x	NM	+	0.948	1.26202	2.21002		0.0124226	0.0244837	0.0369063		0.764881	0.959757	1.72464
14	3x	NM	+	1.588	1.54808	3.13608		0.0224992	0.0189937	0.0414929		1.31223	1.17777	2.49
15	3x	NM	+	1.558	1.56944	3.12744		0.0218634	0.0219964	0.0438598		1.40059	1.2595	2.66009
16	1x	NM	+	0.992	1.18918	2.18118		0.0167178	0.0162859	0.0330038		0.808043	0.824393	1.63244
17	1x	NM	+	1.181	1.45611	2.63711		0.0164597	0.0223055	0.0387652		0.939454	1.14906	2.08851
18	1x	NM	+	0.984	1.28244	2.26644		0.0170654	0.0190157	0.0360811		0.847122	0.904322	1.75144
19	1x	NM	+	1.412	1.55972	2.97172		0.0214588	0.0232412	0.0447		1.33294	1.29007	2.62301
20	1x	NM	+	1.151	1.16573	2.31673		0.0205704	0.020476	0.0410464		1.10959	0.981897	2.09149
21	1x	M	-	11.787	11.7902	23.5772		0.903504	0.475774	1.37928		9.12845	5.91777	15.0462
22	1x	M	-	10.156	9.01594	19.1719		0.840898	0.2841	1.125		7.84367	4.01805	11.8617
23	1x	M	-	10.761	9.68637	20.4474		0.570776	0.365729	0.936505		7.88899	4.94346	12.8325
24	1x	M	-	9.668	8.27727	17.9453		0.540402	0.272574	0.812976		8.06205	4.5669	12.629
25	1x	NM	-	0.901	1.10858	2.00958		0.0137734	0.0175913	0.0313647		0.786328	0.879696	1.66602
26	1x	NM	-	1.455	1.55505	3.01005		0.0200954	0.0222411	0.0423365		1.332	1.37536	2.70736
27	1x	NM	-	1.113	1.28522	2.39822		0.0166525	0.0180514	0.0347039		0.873582	0.922532	1.79611
28	1x	NM	-	0.941	1.04723	1.98823		0.0158729	0.0151327	0.0310056		0.869857	0.815732	1.68559

## Sheet: Fig3a
			mt5 gene copies per g substrate (corrected for IS recovery)
pot	myc	N fert	mt5 chitin1	mt5 chitin2	mt5_chitin3	mt5_NP1	mt5_NP2	mt5_NP3
1	AM	+	485896	541241	999348	472435	248484	256774
2	AM	+	975438	1.08582e+06	609441	278524	77713.9	822066
3	AM	+	846002	187712	1.23705e+06	939269	157563	752449
4	AM	+	631019	426767	867102	337033	189664	263351
5	AM	+	662644	618028	941640	543982	182287	1.5554e+06
6	AM	-	3.61341e+06	449365	2.41345e+06	1.03396e+06	133705	198160
7	AM	-	708914	321202	926869	1.21175e+06	473136	467399
8	AM	-	2.09484e+06	0	818309	759301	56833.9	414859
9	AM	-	281513	374055	906478	919177	208859	543642
10	AM	-	1.42299e+06	404898	607534	675645	231730	346917
11	NM	+	0	0	163716	55698.7	0	0
12	NM	+	63914.1	0	0	77490.2	0	0
13	NM	+	0	0	0	0	0	0
14	NM	+	0	0	0	119972	0	0
15	NM	+	0	0	0	249600	0	0
16	NM	-	76272.4	0	0	41078	0	0
17	NM	-	0	0	0	0	47397.1	0
18	NM	-	0	0	0	48689.9	0	0
19	NM	-	0	0	192223	309696	0	318283
20	NM	-	25717.1	0	27031.9	0	0	0
21	AM	-	358679	222748	122088	371907	58943.7	1.49444e+06
22	AM	-	1.02638e+06	268934	128987	677553	0	1.64547e+06
23	AM	-	1.95614e+06	112677	177741	977060	59088.9	251525
24	AM	-	405299	95427.4	232580	250346	29201.9	522678
25	NM	-	68266	15177.8	71939.7	0	0	0
26	NM	-	0	0	0	0	0	49695.5
27	NM	-	0	0	107121	25010	0	43513.9
28	NM	-	44916.9	0	155361	0	0	0

## Sheet: Fig3b
pot	N fert	myc	mt5 in plant compartment	mt5 in root-free compartment
1	+	AM	135180	98207.5
2	+	AM	1.02122e+06	153840
3	+	AM	535789	380395
4	+	AM	179833	283856
5	+	AM	324136	435181
6	-	AM	335903	175146
7	-	AM	318047	778237
8	-	AM	791426	392966
9	-	AM	311620	769977
10	-	AM	272538	147958
11	+	NM	0	0
12	+	NM	73432.8	85655.3
13	+	NM	0	0
14	+	NM	13497.3	0
15	+	NM	0	125999
16	-	NM	0	0
17	-	NM	0	0
18	-	NM	0	93393.9
19	-	NM	0	0
20	-	NM	55902	0
21	-	AM	195489	296137
22	-	AM	327096	165136
23	-	AM	161840	211731
24	-	AM	64231.6	117444
25	-	NM	0	0
26	-	NM	0	0
27	-	NM	0	0
28	-	NM	110182	0

## Sheet: Fig3c
pot ID	AM	N label	N fert	mt5 copies per mg roots (corrected for ISC recovery)
1	+	15N	+	1.65591e+06
2	+	15N	+	3.03153e+06
3	+	15N	+	2.87996e+06
4	+	15N	+	1.63414e+06
5	+	15N	+	1.35359e+06
6	+	15N	-	1.73635e+06
7	+	15N	-	1.10313e+06
8	+	15N	-	2.30286e+06
9	+	15N	-	797027
10	+	15N	-	1.6537e+06
11	-	15N	+	0
12	-	15N	+	19162.1
13	-	15N	+	0
14	-	15N	+	0
15	-	15N	+	0
16	-	15N	-	0
17	-	15N	-	0
18	-	15N	-	0
19	-	15N	-	0
20	-	15N	-	0
21	+	14N	-	1.60596e+06
22	+	14N	-	1.78005e+06
23	+	14N	-	2.35815e+06
24	+	14N	-	2.12019e+06
25	-	14N	-	0
26	-	14N	-	0
27	-	14N	-	49098.7
28	-	14N	-	0

## Sheet: Fig4aceg
						copies per g substrate
pot Nr	AM	compartment	time	addition	N fert	nitrification bacteria	Eubacteria	Fungi	protists
1	AM	trap	1	chitin	yes	208406	2.35199e+08	224314	1.09444e+06
2	AM	trap	1	chitin	yes	202625	1.57302e+08	152485	853419
3	AM	trap	1	chitin	yes	129608	1.76009e+08	123942	545715
4	AM	trap	1	chitin	yes	135372	1.50487e+08	200980	843119
5	AM	trap	1	chitin	yes	65622.7	7.14011e+07	59134	493859
6	AM	trap	1	chitin	no	371785	1.83189e+08	193103	907067
7	AM	trap	1	chitin	no	277479	1.45307e+08	144085	760602
8	AM	trap	1	chitin	no	65129.7	1.01851e+08	107916	506040
9	AM	trap	1	chitin	no	131544	7.62571e+07	85390.3	614188
10	AM	trap	1	chitin	no	396049	2.05866e+08	219017	1.15392e+06
11	NM	trap	1	chitin	yes	816094	9.5615e+07	72468.3	674508
12	NM	trap	1	chitin	yes	266595	1.37116e+08	143774	1.03598e+06
13	NM	trap	1	chitin	yes	237818	1.82341e+08	168641	845198
14	NM	trap	1	chitin	yes	497715	1.47271e+08	64605.7	809474
15	NM	trap	1	chitin	yes	120236	9.24068e+07	65428	803993
16	NM	trap	1	chitin	no	309271	1.65335e+08	165161	1.08783e+06
17	NM	trap	1	chitin	no	241709	2.01177e+08	166973	1.35588e+06
18	NM	trap	1	chitin	no	278597	1.57077e+08	121315	1.19553e+06
19	NM	trap	1	chitin	no	183507	1.12612e+08	146915	894468
20	NM	trap	1	chitin	no	479330	1.60585e+08	116908	569890
21	AM	trap	1	chitin	no	132925	1.42201e+08	98374.3	1.23804e+06
22	AM	trap	1	chitin	no	93503.9	1.16477e+08	50631.5	845479
23	AM	trap	1	chitin	no	106688	1.35029e+08	64967.3	1.57829e+06
24	AM	trap	1	chitin	no	118986	1.57904e+08	65990.7	1.34571e+06
25	NM	trap	1	chitin	no	170425	1.75265e+08	169693	1.33516e+06
26	NM	trap	1	chitin	no	161897	1.71189e+08	77663	1.4067e+06
27	NM	trap	1	chitin	no	206720	1.69434e+08	117989	1.5423e+06
28	NM	trap	1	chitin	no	203462	1.48031e+08	39532.6	1.52349e+06
1	AM	trap	2	chitin	yes	1.02582e+06	2.84698e+08	745582	788207
2	AM	trap	2	chitin	yes	1.19619e+06	3.30224e+08	227222	1.37738e+06
3	AM	trap	2	chitin	yes	52762.4	7.57875e+07	107425	553155
4	AM	trap	2	chitin	yes	53496.3	1.24979e+08	137523	795700
5	AM	trap	2	chitin	yes	156924	9.5587e+07	102009	727047
6	AM	trap	2	chitin	no	244799	1.28908e+08	145989	473450
7	AM	trap	2	chitin	no	262613	1.34711e+08	156658	497352
8	AM	trap	2	chitin	no	55887.4	4.83561e+08	183719	388891
9	AM	trap	2	chitin	no	294914	1.06291e+08	62130.5	497247
10	AM	trap	2	chitin	no	145841	1.23754e+08	142022	1.00363e+06
11	NM	trap	2	chitin	yes	419114	1.27814e+08	120784	1.03499e+06
12	NM	trap	2	chitin	yes	303004	8.75917e+07	144752	592337
13	NM	trap	2	chitin	yes	394751	1.76864e+08	156448	1.14902e+06
14	NM	trap	2	chitin	yes	518878	1.19927e+08	98423.9	876134
15	NM	trap	2	chitin	yes	553318	1.41761e+08	127097	895015
16	NM	trap	2	chitin	no	464202	1.30167e+08	147971	856930
17	NM	trap	2	chitin	no	138982	3.31031e+08	202060	392738
18	NM	trap	2	chitin	no	864676	1.39677e+08	107168	664082
19	NM	trap	2	chitin	no	788545	2.00161e+08	222820	1.61951e+06
20	NM	trap	2	chitin	no	391843	9.78966e+07	61516.1	823971
21	AM	trap	2	chitin	no	204491	1.70201e+08	169705	1.44596e+06
22	AM	trap	2	chitin	no	170313	1.666e+08	116376	1.69415e+06
23	AM	trap	2	chitin	no	144559	1.31652e+08	90484.7	1.29416e+06
24	AM	trap	2	chitin	no	280319	1.71024e+08	95127.8	1.2413e+06
25	NM	trap	2	chitin	no	238809	9.89843e+07	90288.9	1.29253e+06
26	NM	trap	2	chitin	no	593326	2.32075e+08	125762	1.88065e+06
27	NM	trap	2	chitin	no	299075	1.26418e+08	118585	1.7485e+06
28	NM	trap	2	chitin	no	359482	1.30355e+08	54524.6	1.23353e+06
1	AM	trap	3	chitin	yes	302048	1.74175e+08	262065	1.30129e+06
2	AM	trap	3	chitin	yes	200707	9.93916e+07	102649	500490
3	AM	trap	3	chitin	yes	27322.9	1.1243e+08	181008	675255
4	AM	trap	3	chitin	yes	177095	1.65916e+08	346674	762023
5	AM	trap	3	chitin	yes	467435	2.8315e+08	231532	808862
6	AM	trap	3	chitin	no	78074.8	4.28634e+08	813452	3.33541e+06
7	AM	trap	3	chitin	no	279815	1.35341e+08	102864	612589
8	AM	trap	3	chitin	no	166341	1.37605e+08	193574	1.04315e+06
9	AM	trap	3	chitin	no	371848	1.78006e+08	245971	899044
10	AM	trap	3	chitin	no	333832	1.44588e+08	199148	1.00279e+06
11	NM	trap	3	chitin	yes	720072	1.78807e+08	213169	1.69647e+06
12	NM	trap	3	chitin	yes	395675	1.53092e+08	166160	1.56976e+06
13	NM	trap	3	chitin	yes	144083	9.27099e+07	132175	688810
14	NM	trap	3	chitin	yes	165304	2.17696e+08	244042	336907
15	NM	trap	3	chitin	yes	275867	1.01125e+08	192033	1.01839e+06
16	NM	trap	3	chitin	no	582275	1.29271e+08	141044	1.03823e+06
17	NM	trap	3	chitin	no	547331	1.50459e+08	161807	563661
18	NM	trap	3	chitin	no	805386	1.5952e+08	151881	1.37596e+06
19	NM	trap	3	chitin	no	162739	8.69056e+07	167963	966552
20	NM	trap	3	chitin	no	297313	8.51313e+07	39475.6	400519
21	AM	trap	3	chitin	no	42052.8	8.46158e+07	88433.1	1.12859e+06
22	AM	trap	3	chitin	no	121613	1.09182e+08	62437.5	963657
23	AM	trap	3	chitin	no	54718	6.30738e+07	31398.4	503382
24	AM	trap	3	chitin	no	95479.4	8.13199e+07	76770.9	795447
25	NM	trap	3	chitin	no	267919	1.17339e+08	111118	970833
26	NM	trap	3	chitin	no	334932	1.3606e+08	79497.4	1.13937e+06
27	NM	trap	3	chitin	no	693643	1.85353e+08	125233	1.98718e+06
28	NM	trap	3	chitin	no	972423	2.2327e+08	203656	2.35611e+06
1	AM	trap	1	NP	yes	4089.31	8.41653e+07	83543.4	78814.3
2	AM	trap	1	NP	yes	1679.95	1.87118e+07	15332.2	17266.9
3	AM	trap	1	NP	yes	2484.17	4.49312e+07	49529.5	36052.7
4	AM	trap	1	NP	yes	787.415	1.64352e+07	45608.1	17635.1
5	AM	trap	1	NP	yes	227.078	3.95513e+07	45557.3	44806.6
6	AM	trap	1	NP	no	6830.43	8.71026e+07	78370.1	64524
7	AM	trap	1	NP	no	5773.26	3.39988e+07	28992.3	25143.7
8	AM	trap	1	NP	no	2195.48	4.87415e+07	34177.9	48830.5
9	AM	trap	1	NP	no	54190.5	1.47301e+08	109453	156178
10	AM	trap	1	NP	no	30403.3	1.3491e+08	77038.8	123782
11	NM	trap	1	NP	yes	9481.93	4.57946e+07	40662.6	72279.7
12	NM	trap	1	NP	yes	3711.93	5.17117e+07	69648.8	75350.3
13	NM	trap	1	NP	yes	5476.11	4.28217e+07	26295.4	50122.1
14	NM	trap	1	NP	yes	3315.05	4.60727e+07	36507.8	48251.2
15	NM	trap	1	NP	yes	6966.19	5.06483e+07	42731.4	64493
16	NM	trap	1	NP	no	1735.88	1.41277e+07	13223.4	54921.3
17	NM	trap	1	NP	no	15362.2	6.91673e+07	80341.3	94559.2
18	NM	trap	1	NP	no	5486.29	2.64621e+07	23542.6	32825.4
19	NM	trap	1	NP	no	8232.76	7.85e+07	52137.8	98350.2
20	NM	trap	1	NP	no	1542.73	8.06679e+06	5003.4	9823.42
21	AM	trap	1	NP	no	12215.9	8.70253e+07	32108.9	78374.8
22	AM	trap	1	NP	no	8985.44	8.99055e+07	19150.3	112717
23	AM	trap	1	NP	no	10512.1	9.28007e+07	29820.2	98443.5
24	AM	trap	1	NP	no	1658.33	4.0874e+07	14842.7	25663.1
25	NM	trap	1	NP	no	9971.55	8.84957e+07	33608.6	100672
26	NM	trap	1	NP	no	27283.3	1.31385e+08	63182.3	106467
27	NM	trap	1	NP	no	3475	9.30531e+07	40764.1	85493.2
28	NM	trap	1	NP	no	14096.6	1.17339e+08	50034.1	147551
1	AM	trap	2	NP	yes	1632.34	5.37669e+07	47579.8	54276.5
2	AM	trap	2	NP	yes	971.225	2.5181e+07	24175.9	17404.2
3	AM	trap	2	NP	yes	108.604	9.14139e+07	168120	89653.4
4	AM	trap	2	NP	yes	1121.65	2.0164e+07	27841.3	22442.7
5	AM	trap	2	NP	yes	533.254	4.0896e+07	55204.8	33763.7
6	AM	trap	2	NP	no	631.902	4.26099e+07	40968	29799
7	AM	trap	2	NP	no	5272.93	1.42061e+08	100320	110002
8	AM	trap	2	NP	no	3616.88	2.16409e+07	18523.1	31410.4
9	AM	trap	2	NP	no	6494.37	7.84625e+07	59139.4	79920.8
10	AM	trap	2	NP	no	9310.71	4.94377e+07	39134.4	49768.5
11	NM	trap	2	NP	yes	9686.87	8.98791e+07	62058.5	110964
12	NM	trap	2	NP	yes	1715.98	4.11253e+07	35428.6	38988.8
13	NM	trap	2	NP	yes	1047.75	1.71184e+07	24923.3	31079.4
14	NM	trap	2	NP	yes	2629.28	3.6358e+07	24630.6	44699.8
15	NM	trap	2	NP	yes	1955.09	1.64343e+07	16084.4	22228.7
16	NM	trap	2	NP	no	1942.82	1.77234e+07	11342.7	15693.7
17	NM	trap	2	NP	no	4924.6	5.65773e+07	53955.5	84264.8
18	NM	trap	2	NP	no	5862	4.96945e+07	30076.1	40812.1
19	NM	trap	2	NP	no	3215.6	2.95136e+07	21333.2	41730.2
20	NM	trap	2	NP	no	3442.68	3.85797e+07	12097.5	27324.8
21	AM	trap	2	NP	no	4036.26	3.65494e+07	17631.4	58033.2
22	AM	trap	2	NP	no	7789.22	6.06524e+07	31722.7	52769.8
23	AM	trap	2	NP	no	879.53	2.07853e+07	4205.14	16479.8
24	AM	trap	2	NP	no	2855.39	3.35514e+07	9944.32	44328.5
25	NM	trap	2	NP	no	1051.95	1.90468e+07	9508.67	36640.3
26	NM	trap	2	NP	no	1546.2	3.75002e+07	7927.39	28274.8
27	NM	trap	2	NP	no	2333.63	3.08416e+07	16279.7	47069.1
28	NM	trap	2	NP	no	2294.01	4.00455e+07	9475.89	37966.9
1	AM	trap	3	NP	yes	2037.62	5.36466e+07	55328.5	39910.5
2	AM	trap	3	NP	yes	2838	9.70853e+07	112655	81795
3	AM	trap	3	NP	yes	6860.86	1.58446e+08	253826	92667.8
4	AM	trap	3	NP	yes	1665.43	1.96159e+07	18904.6	18187.8
5	AM	trap	3	NP	yes	4125.4	1.36713e+08	154084	114496
6	AM	trap	3	NP	no	6461.3	7.31396e+07	65075.8	58143.2
7	AM	trap	3	NP	no	3990.34	1.02585e+08	49345.3	51657.1
8	AM	trap	3	NP	no	1477.46	3.25325e+07	24511	19650.5
9	AM	trap	3	NP	no	4917.33	7.83252e+07	63331.5	91750.3
10	AM	trap	3	NP	no	7248.32	5.95571e+07	65939.5	77847.4
11	NM	trap	3	NP	yes	778.592	1.36708e+07	20194.1	19248.7
12	NM	trap	3	NP	yes	5872.36	6.21171e+07	53619.3	71003.5
13	NM	trap	3	NP	yes	5717.88	4.55486e+07	52492.2	77263.3
14	NM	trap	3	NP	yes	1744.89	1.70613e+07	19805.9	25913.2
15	NM	trap	3	NP	yes	1735.74	4.15548e+07	23179.4	35740.1
16	NM	trap	3	NP	no	3503.91	2.47247e+07	13971.2	32922
17	NM	trap	3	NP	no	3359.33	4.40575e+07	28728.4	50987.1
18	NM	trap	3	NP	no	3967.61	5.11606e+07	51023.8	77147
19	NM	trap	3	NP	no	42.8623	6.59707e+06	5434.3	7738.59
20	NM	trap	3	NP	no	1654.42	2.20625e+07	18191.9	23722.1
21	AM	trap	3	NP	no	1879.84	5.00591e+07	9310.94	46130.9
22	AM	trap	3	NP	no	4169.38	6.3488e+07	13970.3	67315.4
23	AM	trap	3	NP	no	4818.96	3.38599e+07	11026	56430.8
24	AM	trap	3	NP	no	618.084	3.14203e+07	12418.7	43472.6
25	NM	trap	3	NP	no	1813.54	1.55789e+07	5511.09	12495.6
26	NM	trap	3	NP	no	2982.17	1.51699e+07	5293.6	25058.1
27	NM	trap	3	NP	no	12579.1	5.9196e+07	30523	96116
28	NM	trap	3	NP	no	2611.33	2.51707e+07	6471.69	24715.4

## Sheet: Fig4bdfh
						copies per g substrate
pot Nr	AM	compartment	time	addition	N fert	nitrification bacteria	Eubacteria	Fungi	protists
1	AM	plant zone	3	none	yes	815.362	9.10511e+07	47726.5	66153.6
2	AM	plant zone	3	none	yes	2187.18	9.5335e+07	245814	120417
3	AM	plant zone	3	none	yes	3215.14	3.03869e+08	223673	153381
4	AM	plant zone	3	none	yes	2709.22	2.14319e+08	387262	100382
5	AM	plant zone	3	none	yes	6336.65	1.56691e+08	83832	100207
6	AM	plant zone	3	none	no	5996.81	1.41684e+08	172462	74214.4
7	AM	plant zone	3	none	no	1426.45	1.49165e+08	206777	119345
8	AM	plant zone	3	none	no	1608.54	3.26113e+07	137240	40051.4
9	AM	plant zone	3	none	no	7046.44	1.40645e+08	84570.5	44459.6
10	AM	plant zone	3	none	no	15067	2.80358e+08	227748	247868
11	NM	plant zone	3	none	yes	3170.34	5.1593e+07	88193.4	63602.7
12	NM	plant zone	3	none	yes	3884	3.11298e+07	178621	71616.3
13	NM	plant zone	3	none	yes	60.1339	9.68932e+06	19978.9	7472.48
14	NM	plant zone	3	none	yes	1240.43	1.29109e+07	49790.2	21093
15	NM	plant zone	3	none	yes	7207.42	4.57229e+07	82687.1	43278.1
16	NM	plant zone	3	none	no	14230.8	7.06861e+07	224993	71069.4
17	NM	plant zone	3	none	no	2821.52	3.71613e+07	92337.1	41479.5
18	NM	plant zone	3	none	no	18632.4	1.00973e+08	247682	135872
19	NM	plant zone	3	none	no	2866.65	7.19617e+07	145078	63669.2
20	NM	plant zone	3	none	no	3340.1	5.84774e+07	115688	58386.1
21	AM	plant zone	3	none	no	1597.18	4.53833e+07	102355	72364.5
22	AM	plant zone	3	none	no	8773.3	1.14367e+08	151552	79139.2
23	AM	plant zone	3	none	no	2587.22	7.53886e+07	38464.7	85376.3
24	AM	plant zone	3	none	no	844.451	6.40133e+07	38631.7	73123
25	NM	plant zone	3	none	no	3626.96	3.42733e+07	27895.6	62800
26	NM	plant zone	3	none	no	8071.67	6.02767e+07	51173.7	71445.1
27	NM	plant zone	3	none	no	23493.4	9.6799e+07	64304.2	115480
28	NM	plant zone	3	none	no	2366.02	4.74487e+07	26943.6	32417.2
1	AM	root-free zone	3	none	yes	514.31	7.38836e+06	12748	7028.63
2	AM	root-free zone	3	none	yes	1018.42	2.4189e+07	22911.7	16086.6
3	AM	root-free zone	3	none	yes	3073.76	1.02703e+08	109292	60365.1
4	AM	root-free zone	3	none	yes	4638.7	6.8881e+07	51273.4	40869
5	AM	root-free zone	3	none	yes	12179.3	7.74887e+07	27466.4	15307.5
6	AM	root-free zone	3	none	no	2195.32	5.62736e+07	36257	26941.6
7	AM	root-free zone	3	none	no	1494.82	1.18217e+08	67582.8	62186.1
8	AM	root-free zone	3	none	no	5063.11	9.19901e+07	66689.4	49455.4
9	AM	root-free zone	3	none	no	21.5169	5.8248e+07	41801.5	30296.5
10	AM	root-free zone	3	none	no	9283.25	8.54304e+07	40988.8	62792.2
11	NM	root-free zone	3	none	yes	21624.6	6.40782e+07	38483.8	106313
12	NM	root-free zone	3	none	yes	4907.77	5.55245e+07	44975.2	77065.7
13	NM	root-free zone	3	none	yes	2367.01	3.01204e+07	21688.5	26944.6
14	NM	root-free zone	3	none	yes	4801.58	2.3092e+07	24678.4	22917.5
15	NM	root-free zone	3	none	yes	32306.6	1.32513e+08	110802	193347
16	NM	root-free zone	3	none	no	6086.87	1.17566e+08	124204	122250
17	NM	root-free zone	3	none	no	4687.74	4.4615e+07	73274	34703.2
18	NM	root-free zone	3	none	no	18873.5	9.90292e+07	58071.7	61285.3
19	NM	root-free zone	3	none	no	2957.11	3.9341e+07	19458.6	24381.3
20	NM	root-free zone	3	none	no	4404.62	3.17036e+07	14374.3	23826.5
21	AM	root-free zone	3	none	no	11368.9	6.85113e+07	15557.3	51992.6
22	AM	root-free zone	3	none	no	5564.33	5.16013e+07	18448.7	30890.8
23	AM	root-free zone	3	none	no	24852.7	1.05176e+08	55328.1	119016
24	AM	root-free zone	3	none	no	7386.24	6.39572e+07	21970.9	42864.4
25	NM	root-free zone	3	none	no	5230.56	4.08041e+07	11627	21683.9
26	NM	root-free zone	3	none	no	7236.05	5.0229e+07	43262.1	39293.6
27	NM	root-free zone	3	none	no	4021.53	2.78856e+07	5393.92	14759.8
28	NM	root-free zone	3	none	no	7783.17	4.14259e+07	11393.3	36925.5

## Sheet: Fig5a
pot ID	AMF	location	15N excess (transfer from soil to plant, %)	15N excess in the plant compartment substrate (% of added 15N	15N excess measured in the root-free volume (% of added 15N)	15N excess (remainder from chitin in the chitin trap %)	15N excess measured in the other (unlabeled) traps - % of added 15N	15N lost from the system (% of added 15N)
17	intra	glasshouse	26.0323	1.81341	1.62568	20.2797	0.121196	50.249
18	intra	glasshouse	26.2912	2.00607	2.30647	24.2618	0.144931	45.1344
19	intra	glasshouse	25.0347	1.42574	3.27205	23.734	0.0659258	46.5335
20	intra	glasshouse	18.2905	1.89514	2.3422	20.126	0.0769846	57.3462
21	none	glasshouse	1.13944	0.750865	12.7737	27.6805	0.169064	57.6555
22	none	glasshouse	1.223	0.235824	21.5228	28.1618	0.184573	48.8566
23	none	glasshouse	1.85003	0.360497	1.22144	25.1574	0.0946972	71.4107
24	none	glasshouse	0.844001	0.249179	13.3252	29.6733	0.173048	55.9084
27	intra	outdoors	12.6648	1.72126	1.48109	24.0239	0.160909	60.1089
28	intra	outdoors	17.6532	2.90491	7.71456	26.4751	0.0897931	45.2522
29	intra	outdoors	22.1066	1.32718	8.95335	24.3929	0.161338	43.22
30	intra	outdoors	16.6249	1.60337	2.35201	25.1211	0.107134	54.2987
31	none	outdoors	0.147548	0.17446	1.12312	32.3418	0.248297	66.2131
32	none	outdoors	0.0442727	0.113091	2.12099	30.1475	0.230342	67.5742
33	none	outdoors	0.0597226	0.214993	0.693466	28.4455	0.163887	70.5863
34	none	outdoors	0.607523	0.220722	1.44348	23.1035	0.158536	74.6248

## Sheet: Fig5b
pot ID	AMF	location	13C excess (remainder from chitin in the chitin patch, %)	13C excess - unlabeled traps (%)	13C excess main root-free volume (%)	13C excess rooted substrate (%)	13C losses (%)
17	intra	glasshouse	20.7104	-0.00220734	-0.0154728	0.00183611	79.3054
18	intra	glasshouse	23.2037	0.0304877	-0.00447124	0.0133714	76.7569
19	intra	glasshouse	23.5006	-0.0129248	0.00210172	0.00642147	76.5038
20	intra	glasshouse	19.3851	-0.0354908	-0.00146707	0.00898408	80.6429
21	none	glasshouse	21.4482	0.000285156	0.00113369	0.00537208	78.545
22	none	glasshouse	23.0777	-0.00535144	0.000136215	0.00492369	76.9226
23	none	glasshouse	21.7181	0.00037941	-6.23012e-07	0.000181933	78.2814
24	none	glasshouse	25.2282	-0.0257483	-0.000320452	0.00241904	74.7955
27	intra	outdoors	22.8818	0.00519989	0.00771905	-0.00136738	77.1067
28	intra	outdoors	25.1911	0.0276319	-0.00138365	-0.00296396	74.7856
29	intra	outdoors	21.6966	0.0175095	0.00029292	0.00262175	78.283
30	intra	outdoors	21.7411	0.0216273	-0.00338624	0.00110572	78.2396
31	none	outdoors	24.8811	0.0634316	0.00577914	0.00175697	75.048
32	none	outdoors	22.8538	0.0513576	0.00433067	0.0240224	77.0664
33	none	outdoors	23.425	0.0208195	-0.00632125	0.00586458	76.5546
34	none	outdoors	19.8318	0.0349736	-0.00360234	0.00199991	80.1349

[truncated: 4 more sheets: Fig6, Fig7, Fig8-10, Fig S1]
